# Supplementary material for: DNA extraction replicates improve diversity and compositional dissimilarity in metabarcoding of eukaryotes in marine sediments
Source: PLoS One. 2017 Jun 16;12(6):e0179443. doi: 10.1371/journal.pone.0179443 (PMC5473592; doi:10.1371/journal.pone.0179443)
Supplement: S2 Data — (TSV) [file pone.0179443.s002.tsv]

OTU	Taxonomy	Group
1	stramenopiles;Bacillariophyta;Coscinodiscophyceae;Cymatosirophycidae;Cymatosirales;Unknown Cymatosirales family	P
2	Metazoa;Arthropoda;Crustacea;Maxillopoda;Copepoda	M
3	Rhizaria;Cercozoa;Silicofilosea;Thaumatomonadida;Unknown Thaumatomonadida family	P
4	stramenopiles;Bacillariophyta;Bacillariophyceae;Bacillariophycidae;Bacillariales;Bacillariaceae;Pseudo-nitzschia	P
5	Metazoa;Nematoda;Chromadorea;Chromadorida;Unknown Chromadorida family	M
6	No hits	NaN
7	Alveolata;Ciliophora;Postciliodesmatophora;Karyorelictea	P
8	Alveolata;Ciliophora;Intramacronucleata;Litostomatea;Haptoria;Haptorida;Lacrymariidae;Unknown Lacrymariidae genus	P
9	Metazoa;Echinodermata;Eleutherozoa;Echinozoa;Echinoidea;Euechinoidea;Echinacea;Arbacoida;Arbaciidae;Arbacia;Arbacia punctulata (punctuate urchin) nucleus	M
10	stramenopiles;Chrysophyceae	P
11	Metazoa;Nematoda;Chromadorea;Chromadorida;Cyatholaimidae;Paracyatholaimus	M
12	No hits	NaN
13	Fungi	F
14	Fungi;Dikarya;Ascomycota;Saccharomycotina;Saccharomycetes;Saccharomycetales;Dipodascaceae;Yarrowia;Yarrowia lipolytica nucleus	F
15	Alveolata;Ciliophora;Intramacronucleata;Spirotrichea;Hypotrichia;Euplotida;Unknown Euplotida family	P
16	stramenopiles;Dictyochophyceae;Unknown Dictyochophyceae order	P
17	Metazoa;Nematoda;Chromadorea;Chromadorida;Unknown Chromadorida family	M
18	stramenopiles;Bacillariophyta;Fragilariophyceae;Fragilariophycidae;Thalassionemales;Unknown Thalassionemales family	P
19	Choanoflagellida;Unknown Choanoflagellida family	P
20	Alveolata;Dinophyceae;Unknown Dinophyceae order	P
21	No hits	NaN
22	Rhizaria;Cercozoa;Unknown Cercozoa order	P
23	Metazoa;Nematoda;Chromadorea;Chromadorida;Cyatholaimidae;unclassified Cyatholaimidae	M
24	Alveolata;Ciliophora;Intramacronucleata;Spirotrichea;Stichotrichia;Sporadotrichida;Trachelostylidae;Trachelostyla	P
25	Alveolata;Ciliophora;Intramacronucleata;Spirotrichea;Hypotrichia;Euplotida;Uronychiidae;Diophryopsis;Diophryopsis hystrix nucleus	P
26	Alveolata	P
27	stramenopiles;Pelagophyceae	P
28	stramenopiles;Chrysophyceae;Chromulinales;Chromulinaceae;Spumella	P
29	Alveolata;Ciliophora;Intramacronucleata;Spirotrichea;Oligotrichia;Strombidiidae;Novistrombidium	P
30	Alveolata;Ciliophora;Intramacronucleata;Prostomatea;Prorodontida;Colepidae;Unknown Colepidae genus	P
31	Rhizaria;Sticholonche;Unknown Sticholonche family	P
32	stramenopiles;Bacillariophyta;Bacillariophyceae;Bacillariophycidae;Naviculales;Pleurosigmataceae;Unknown Pleurosigmataceae genus	P
33	Amoebozoa;Flabellinea;Unknown Flabellinea family	P
34	stramenopiles;Bacillariophyta;Coscinodiscophyceae;Coscinodiscophycidae;Unknown Coscinodiscophycidae order	P
35	stramenopiles;Bacillariophyta;Bacillariophyceae;Bacillariophycidae	P
36	Alveolata;Ciliophora;Intramacronucleata;Spirotrichea;Hypotrichia;Euplotida;Unknown Euplotida family	P
37	No hits	NaN
38	Rhizaria;Cercozoa;Silicofilosea;Thaumatomonadida;Unknown Thaumatomonadida family	P
39	Alveolata;Dinophyceae;Gonyaulacales;Oxytoxaceae;Unknown Oxytoxaceae genus	P
40	Alveolata	P
41	Alveolata;Ciliophora;Intramacronucleata;Litostomatea;Haptoria;Pleurostomatida;Unknown Pleurostomatida family	P
42	Alveolata;Dinophyceae;Unknown Dinophyceae order	P
43	Rhizaria;Sticholonche;Unknown Sticholonche family	P
44	Fungi;Dikarya;Ascomycota;Saccharomycotina;Saccharomycetes;Saccharomycetales;Metschnikowiaceae;Metschnikowia	F
45	Alveolata;Dinophyceae;Unknown Dinophyceae order	P
46	Alveolata;Ciliophora;Intramacronucleata;Spirotrichea;Hypotrichia;Unknown Hypotrichia order	P
47	Alveolata;Ciliophora;Intramacronucleata;Litostomatea;Haptoria;Pleurostomatida;Unknown Pleurostomatida family	P
48	stramenopiles;Hyphochytriomycetes;Unknown Hyphochytriomycetes family	P
49	Alveolata;Ciliophora;Intramacronucleata;Litostomatea;Haptoria;Haptorida;Unknown Haptorida family	P
50	stramenopiles;Bacillariophyta;Fragilariophyceae;Fragilariophycidae;Thalassionemales;Unknown Thalassionemales family	P
51	Alveolata;Perkinsea;Perkinsida;Unknown Perkinsida family	P
52	Metazoa;Nematoda;Chromadorea	M
53	Alveolata;Ciliophora;Intramacronucleata;Litostomatea;Haptoria;Haptorida;Unknown Haptorida family	P
54	stramenopiles;Bolidophyceae;Bolidomonas	P
55	Rhizaria;Sticholonche;Unknown Sticholonche family	P
56	Alveolata;Ciliophora;Intramacronucleata;Litostomatea;Haptoria;Haptorida;Unknown Haptorida family	P
57	Alveolata;Dinophyceae	P
58	Alveolata;Ciliophora;Intramacronucleata;Oligohymenophorea;Scuticociliatia;Unknown Scuticociliatia order	P
59	Alveolata;Ciliophora;Intramacronucleata;Litostomatea;Haptoria;Haptorida;Unknown Haptorida family	P
60	Viridiplantae;Chlorophyta;Prasinophyceae;Mamiellales;Ostreococcus	A
61	Alveolata;Ciliophora;Intramacronucleata;Oligohymenophorea;Scuticociliatia;Philasterida;Philasteridae;Unknown Philasteridae genus	P
62	Telonemida;Telonema	P
63	No hits	NaN
64	stramenopiles;Oomycetes;Lagenidiales;Unknown Lagenidiales family	P
65	Apusozoa;Unknown Apusozoa family	P
66	Rhizaria;Cercozoa;Unknown Cercozoa order	P
67	No hits	NaN
68	Alveolata;Dinophyceae;Syndiniales;environmental samples (Syndiniales)	P
69	Alveolata;Dinophyceae;Syndiniales;environmental samples (Syndiniales)	P
70	Rhizaria;Cercozoa;Cercomonadida;Unknown Cercomonadida family	P
71	Apusozoa;Unknown Apusozoa family	P
72	stramenopiles	P
73	Viridiplantae	A
74	stramenopiles	P
75	Alveolata;Ciliophora;Postciliodesmatophora;Karyorelictea;Protostomatida;Trachelocercidae;Unknown Trachelocercidae genus	P
76	Alveolata;Dinophyceae;Syndiniales;Unknown Syndiniales family	P
77	Rhizaria;Cercozoa;Silicofilosea;Thaumatomonadida;Unknown Thaumatomonadida genus	P
78	Alveolata;Ciliophora;Intramacronucleata;Spirotrichea;Choreotrichia	P
79	Fungi;Dikarya;Basidiomycota;Agaricomycotina;Agaricomycetes;Corticiales;Corticiaceae;Sistotrema	F
80	stramenopiles;Unknown stramenopiles genus	P
81	No hits	NaN
82	stramenopiles;Chrysophyceae;Chromulinales	P
83	Rhizaria;Cercozoa;Silicofilosea;Euglyphida;Unknown Euglyphida family	P
84	Alveolata;Dinophyceae;Syndiniales;Unknown Syndiniales family	P
85	Alveolata;Dinophyceae;Unknown Dinophyceae order	P
86	Rhizaria;Cercozoa;Chlorarachniophyceae;Unknown Chlorarachniophyceae genus	P
87	Rhizaria;Polycystinea;Spumellaria;Unknown Spumellaria family	P
88	Rhizaria;Cercozoa;Silicofilosea;Thaumatomonadida;Thaumatomastigidae;Unknown Thaumatomastigidae genus	P
89	Fungi	F
90	Alveolata;Dinophyceae;Gymnodiniales;Warnowiaceae;Warnowia	P
91	No hits	NaN
92	Alveolata;Ciliophora;Postciliodesmatophora;Heterotrichea;Heterotrichida;Unknown Heterotrichida family	P
93	Alveolata;Perkinsea;Perkinsida;Perkinsidae;Unknown Perkinsidae genus	P
94	No hits	NaN
95	Rhizaria;Cercozoa;Silicofilosea;Thaumatomonadida;Thaumatomastigidae;Protaspis	P
96	stramenopiles;Pirsonia	P
97	Alveolata;Perkinsea;Perkinsida;Unknown Perkinsida family	P
98	Metazoa;Arthropoda;Crustacea;Maxillopoda;Copepoda;Harpacticoida;Unknown Harpacticoida family	M
99	stramenopiles;Bacillariophyta;Bacillariophyceae;Bacillariophycidae;Naviculales;Naviculaceae;Navicula	P
100	Metazoa;Arthropoda;Crustacea;Maxillopoda;Copepoda;Cyclopoida;Unknown Cyclopoida family	M
101	Metazoa;Nematoda;Chromadorea;Chromadorida;Unknown Chromadorida family	M
102	Rhizaria;Cercozoa;Silicofilosea;Thaumatomonadida;Thaumatomastigidae;Unknown Thaumatomastigidae genus	P
103	Alveolata;Ciliophora;Intramacronucleata;Spirotrichea;Stichotrichia	P
104	Metazoa;Nematoda;Chromadorea;Chromadorida;Chromadoridae;Unknown Chromadoridae genus	M
105	Rhizaria;Cercozoa;Silicofilosea;Thaumatomonadida;Unknown Thaumatomonadida family	P
106	Rhizaria;Cercozoa;Silicofilosea;Thaumatomonadida;Unknown Thaumatomonadida genus	P
107	Alveolata;Dinophyceae;Unknown Dinophyceae order	P
108	Alveolata;Dinophyceae	P
109	stramenopiles;Chrysophyceae;Chromulinales;Chrysolepidomonadaceae;Chrysolepidomonas	P
110	Rhizaria;Cercozoa;Silicofilosea;Thaumatomonadida;Unknown Thaumatomonadida family	P
111	Alveolata;Ciliophora;Intramacronucleata;Litostomatea;Haptoria;Haptorida;Lacrymariidae;Unknown Lacrymariidae genus	P
112	Rhizaria;Cercozoa;Cercomonadida;Unknown Cercomonadida family	P
113	Rhizaria;Cercozoa;Silicofilosea;Thaumatomonadida;Unknown Thaumatomonadida family	P
114	Alveolata;Ciliophora;Intramacronucleata;Litostomatea;Haptoria;Pleurostomatida;Unknown Pleurostomatida family	P
115	stramenopiles	P
116	Rhizaria;Cercozoa;Unknown Cercozoa order	P
117	Alveolata;Dinophyceae;Peridiniales;Peridiniaceae	P
118	Rhizaria;Cercozoa;Silicofilosea;Thaumatomonadida;Thaumatomastigidae;Protaspis	P
119	Choanoflagellida;Unknown Choanoflagellida family	P
120	No hits	NaN
121	stramenopiles;Bacillariophyta;Bacillariophyceae;Bacillariophycidae;Bacillariales;Bacillariaceae;Nitzschia	P
122	Alveolata;Perkinsea;Perkinsida;Unknown Perkinsida family	P
123	Alveolata;Ciliophora;Intramacronucleata;Spirotrichea;Hypotrichia;Euplotida;Uronychiidae;Diophryopsis	P
124	No hits	NaN
125	Cellular organisms;Eukaryota;Nucleus	NaN
126	Alveolata	P
127	stramenopiles;Oomycetes;Lagenidiales;Unknown Lagenidiales family	P
128	stramenopiles;Oomycetes	P
129	Cellular organisms;Eukaryota;Nucleus	NaN
130	stramenopiles;Labyrinthulida;Thraustochytriidae	P
131	Euglenozoa;Diplonemida;Unknown Diplonemida genus	P
132	Alveolata;Ciliophora;Intramacronucleata;Oligohymenophorea;Astomatida;Unknown Astomatida family	P
133	stramenopiles;Labyrinthulida	P
134	Rhizaria;Sticholonche;Unknown Sticholonche family	P
135	Alveolata;Dinophyceae	P
136	Fungi;Chytridiomycota;Chytridiomycetes;Rhizophydiales;Unknown Rhizophydiales family	F
137	Metazoa;Nematoda;Chromadorea;Desmodorida;Richtersioidea;Microlaimidae;Unknown Microlaimidae genus	M
138	Alveolata;Dinophyceae	P
139	Apusozoa;Unknown Apusozoa family	P
140	Rhizaria;Cercozoa;Plasmodiophorida;Unknown Plasmodiophorida family	P
141	Rhizaria;Cercozoa	P
142	Rhizaria;Cercozoa;Silicofilosea;Euglyphida;Unknown Euglyphida family	P
143	Fungi;Chytridiomycota;Chytridiomycetes;Rhizophydiales;Unknown Rhizophydiales family	F
144	Rhizaria;Cercozoa;Unknown Cercozoa order	P
145	Apusozoa	P
146	Rhizaria;Cercozoa;Cercomonadida	P
147	Rhizaria;Cercozoa;Silicofilosea;Thaumatomonadida;Allas	P
148	stramenopiles;Chrysophyceae;Chromulinales;Chromulinaceae;Spumella	P
149	No hits	NaN
150	Alveolata;Dinophyceae	P
151	Viridiplantae;Streptophyta;Embryophyta;Tracheophyta;Spermatophyta;Magnoliophyta;eudicotyledons;core eudicotyledons;rosids;fabids;Cucurbitales;Cucurbitaceae;Cucurbita;Cucurbita pepo nucleus	A
152	Fungi;Fungi incertae sedis;Basal fungal lineages;Mucoromycotina;Mortierellales;Unknown Mortierellales family	F
153	Cellular organisms;Eukaryota;Nucleus	NaN
154	stramenopiles;Dictyochophyceae;Pedinellales;Pseudopedinella	P
155	stramenopiles;Unknown stramenopiles genus	P
156	stramenopiles;Bacillariophyta;Coscinodiscophyceae	P
157	Viridiplantae;Streptophyta;Embryophyta;Tracheophyta;Spermatophyta;Magnoliophyta;eudicotyledons;core eudicotyledons;asterids;lamiids	A
158	Alveolata;Ciliophora;Postciliodesmatophora;Heterotrichea;Heterotrichida;Peritromidae;Unknown Peritromidae genus	P
159	Rhizaria;Cercozoa;Cercomonadida;Unknown Cercomonadida family	P
160	Alveolata;Dinophyceae;Syndiniales;Unknown Syndiniales family	P
161	Alveolata;Dinophyceae;Unknown Dinophyceae order	P
162	Metazoa;Platyhelminthes;Turbellaria;Acoelomorpha;Unknown Acoelomorpha order	M
163	No hits	NaN
164	Rhizaria;Cercozoa;Unknown Cercozoa order	P
165	stramenopiles	P
166	Alveolata;Dinophyceae;Peridiniales;Unknown Peridiniales family	P
167	stramenopiles;Unknown stramenopiles genus	P
168	Alveolata;Dinophyceae;Syndiniales;Unknown Syndiniales family	P
169	stramenopiles;Bacillariophyta;Coscinodiscophyceae;Coscinodiscophycidae;Melosirales;Unknown Melosirales family	P
170	Alveolata;Dinophyceae	P
171	Rhizaria;Cercozoa;Silicofilosea;Thaumatomonadida;Unknown Thaumatomonadida family	P
172	Alveolata;Ciliophora;Intramacronucleata;Litostomatea;Haptoria;Haptorida;Lacrymariidae;Unknown Lacrymariidae genus	P
173	stramenopiles;Bacillariophyta;Coscinodiscophyceae;Cymatosirophycidae;Cymatosirales;Unknown Cymatosirales family	P
174	stramenopiles	P
175	Fungi;Dikarya;Basidiomycota;Agaricomycotina;Agaricomycetes;Cantharellales;Unknown Cantharellales family	F
176	Rhizaria;Cercozoa;Unknown Cercozoa order	P
177	stramenopiles;Bolidophyceae;Unknown Bolidophyceae genus	P
178	Alveolata;Ciliophora;Intramacronucleata;Oligohymenophorea;Scuticociliatia;Unknown Scuticociliatia order	P
179	stramenopiles;Unknown stramenopiles genus	P
180	Haptophyceae;Isochrysidales;Noelaerhabdaceae;Gephyrocapsa;Gephyrocapsa oceanica nucleus	P
181	stramenopiles;Bolidophyceae;Unknown Bolidophyceae genus	P
182	Rhizaria;Cercozoa;Silicofilosea;Euglyphida;Unknown Euglyphida family	P
183	Rhizaria;Cercozoa;Silicofilosea;Thaumatomonadida;Unknown Thaumatomonadida family	P
184	Viridiplantae;Chlorophyta;Prasinophyceae;Mamiellales;Micromonas;Micromonas pusilla nucleus	A
185	stramenopiles	P
186	stramenopiles;Bacillariophyta;Coscinodiscophyceae;Chaetocerotophycidae;Chaetocerotales;Chaetocerotaceae;Unknown Chaetocerotaceae genus	P
187	Alveolata;Dinophyceae;Unknown Dinophyceae order	P
188	stramenopiles;PX clade;Xanthophyceae;Unknown Xanthophyceae order	P
189	No hits	NaN
190	Fungi;Chytridiomycota;Chytridiomycetes;Unknown Chytridiomycetes order	F
191	Alveolata;Dinophyceae	P
192	Alveolata;Dinophyceae	P
193	Alveolata;Dinophyceae;Syndiniales;Unknown Syndiniales family	P
194	Metazoa;Cnidaria;Anthozoa;Hexacorallia;Ceriantharia;Cerianthidae;Unknown Cerianthidae genus	M
195	Metazoa;Platyhelminthes;Turbellaria;Acoelomorpha;Unknown Acoelomorpha order	M
196	Alveolata;Ciliophora;Intramacronucleata;Oligohymenophorea;Scuticociliatia;Philasterida;Unknown Philasterida family	P
197	Rhizaria;Cercozoa;Unknown Cercozoa order	P
198	Metazoa;Nematoda;Chromadorea;Araeolaimida;Leptolaimoidea;Ohridiidae;Unknown Ohridiidae genus	M
199	Metazoa;Nematoda;Chromadorea;Chromadorida;Unknown Chromadorida family	M
200	stramenopiles;Chrysophyceae	P
201	stramenopiles;Chrysophyceae;Chromulinales	P
202	Alveolata;Apicomplexa;Aconoidasida;Piroplasmida;Unknown Piroplasmida family	P
203	Rhizaria;Cercozoa;Silicofilosea;Thaumatomonadida;Thaumatomastigidae;Protaspis	P
204	Rhizaria;Cercozoa;Cercomonadida;Cercomonadidae;Massisteria	P
205	Amoebozoa;Flabellinea;Unknown Flabellinea family	P
206	Alveolata;Dinophyceae;Syndiniales;Unknown Syndiniales family	P
207	stramenopiles;Unknown stramenopiles genus	P
208	Rhizaria;Cercozoa;Silicofilosea;Unknown Silicofilosea order	P
209	Fungi	F
210	Metazoa;Nematoda;Chromadorea	M
211	Viridiplantae;Chlorophyta;Prasinophyceae;Pseudoscourfieldiales;Unknown Pseudoscourfieldiales family	A
212	stramenopiles;Labyrinthulida;Unknown Labyrinthulida family	P
213	Rhizaria;Cercozoa;Silicofilosea;Thaumatomonadida	P
214	No hits	NaN
215	Rhizaria;Cercozoa;Silicofilosea;Thaumatomonadida;Thaumatomastigidae;Protaspis	P
216	No hits	NaN
217	Rhizaria;Cercozoa;Silicofilosea;Thaumatomonadida;Thaumatomastigidae;Unknown Thaumatomastigidae genus	P
218	stramenopiles;Oomycetes;Lagenidiales;Unknown Lagenidiales family	P
219	Alveolata;Ciliophora;Intramacronucleata;Oligohymenophorea;Scuticociliatia;Philasterida;Unknown Philasterida family	P
220	Centroheliozoa;Unknown Centroheliozoa family	P
221	Rhizaria;Cercozoa;Silicofilosea;Thaumatomonadida;Thaumatomastigidae;Protaspis	P
222	Alveolata;Dinophyceae;Peridiniales;Unknown Peridiniales family	P
223	Rhizaria;Cercozoa;Silicofilosea;Thaumatomonadida;Unknown Thaumatomonadida family	P
224	Rhizaria;Cercozoa;Silicofilosea;Thaumatomonadida;Unknown Thaumatomonadida family	P
225	Metazoa;Annelida;Polychaeta	M
226	Alveolata;Dinophyceae;Unknown Dinophyceae order	P
227	stramenopiles;Unknown stramenopiles genus	P
228	Rhizaria;Cercozoa;Cercomonadida;Cercomonadidae	P
229	Rhizaria;Cercozoa;Silicofilosea;Thaumatomonadida;Unknown Thaumatomonadida family	P
230	Alveolata;Ciliophora;Intramacronucleata;Spirotrichea;Stichotrichia;Sporadotrichida;Oxytrichidae	P
231	Fungi;Dikarya;Basidiomycota;Ustilaginomycotina;Exobasidiomycetes;Tilletiales;Tilletiaceae;Tilletia;Tilletia goloskokovii nucleus	F
232	Euglenozoa;Diplonemida;Unknown Diplonemida family	P
233	Alveolata	P
234	Rhizaria;Cercozoa;Silicofilosea;Thaumatomonadida;Unknown Thaumatomonadida family	P
235	Fungi	F
236	Rhizaria;Cercozoa;Unknown Cercozoa order	P
237	stramenopiles;Bacillariophyta;Bacillariophyceae;Bacillariophycidae;Bacillariales;Bacillariaceae;Psammodictyon;Psammodictyon panduriforme nucleus	P
238	No hits	NaN
239	Rhizaria;Cercozoa;Silicofilosea;Unknown Silicofilosea order	P
240	Alveolata;Dinophyceae	P
241	Alveolata;Ciliophora;Intramacronucleata;Prostomatea;Prorodontida;Unknown Prorodontida family	P
242	Rhizaria;Sticholonche;Unknown Sticholonche family	P
243	Rhizaria;Cercozoa;Silicofilosea;Unknown Silicofilosea order	P
244	stramenopiles;Bacillariophyta;Coscinodiscophyceae;Thalassiosirophycidae;Thalassiosirales;Thalassiosiraceae;Thalassiosira;Thalassiosira concaviuscula nucleus	P
245	Fungi;Chytridiomycota;Chytridiomycetes;Chytridiales;Chytridiaceae;Chytridium	F
246	No hits	NaN
247	Metazoa;Platyhelminthes;Turbellaria;Macrostomorpha;Macrostomida;Unknown Macrostomida family	M
248	Alveolata;Unknown Alveolata class	P
249	Rhizaria;Sticholonche;Unknown Sticholonche family	P
250	stramenopiles;Chrysophyceae;Chromulinales;Unknown Chromulinales family	P
251	No hits	NaN
252	Apusozoa;Unknown Apusozoa family	P
253	stramenopiles;Oomycetes;Olpidiopsidales;Unknown Olpidiopsidales family	P
254	stramenopiles;Bacillariophyta;Coscinodiscophyceae;Thalassiosirophycidae;Thalassiosirales;Thalassiosiraceae	P
255	Fungi	F
256	stramenopiles;Bacillariophyta;Coscinodiscophyceae;Rhizosoleniophycidae;Rhizosoleniales;Unknown Rhizosoleniales family	P
257	Amoebozoa;Flabellinea;Unknown Flabellinea family	P
258	Rhizaria;Cercozoa;Silicofilosea;Thaumatomonadida;Unknown Thaumatomonadida family	P
259	stramenopiles;Bacillariophyta;Bacillariophyceae;Bacillariophycidae;Thalassiophysales;Unknown Thalassiophysales family	P
260	Alveolata;Apicomplexa;Aconoidasida;Unknown Aconoidasida order	P
261	Fungi;Chytridiomycota;Chytridiomycetes;Spizellomycetales;Unknown Spizellomycetales family	F
262	Alveolata;Ciliophora;Intramacronucleata;Spirotrichea;Stichotrichia;Sporadotrichida;Trachelostylidae;Unknown Trachelostylidae genus	P
263	stramenopiles;Bacillariophyta;Coscinodiscophyceae;Coscinodiscophycidae;Melosirales;Unknown Melosirales family	P
264	Alveolata;Perkinsea;Perkinsida;Unknown Perkinsida family	P
265	Metazoa;Nematoda;Chromadorea;Desmodorida;Unknown Desmodorida family	M
266	No hits	NaN
267	Alveolata;Ciliophora;Intramacronucleata;Spirotrichea;Hypotrichia;Euplotida;Unknown Euplotida family	P
268	Rhizaria;Cercozoa;Silicofilosea;Thaumatomonadida;Unknown Thaumatomonadida family	P
269	stramenopiles;Pirsonia	P
270	Rhizaria;Cercozoa;Unknown Cercozoa order	P
271	Alveolata;Apicomplexa;Coccidia;Eucoccidiorida;Eimeriorina;Unknown Eimeriorina family	P
272	Alveolata;Ciliophora;Intramacronucleata;Spirotrichea;Hypotrichia;Unknown Hypotrichia order	P
273	Rhizaria;Cercozoa;Silicofilosea;Thaumatomonadida;Thaumatomastigidae;Unknown Thaumatomastigidae genus	P
274	stramenopiles;Bacillariophyta;Coscinodiscophyceae;Thalassiosirophycidae;Thalassiosirales;Thalassiosiraceae;Thalassiosira	P
275	Alveolata;Dinophyceae;Syndiniales;Amoebophryaceae;Unknown Amoebophryaceae genus	P
276	Alveolata;Ciliophora;Intramacronucleata;Oligohymenophorea;Scuticociliatia;Philasterida;Unknown Philasterida family	P
277	Fungi;Chytridiomycota;Chytridiomycetes;Unknown Chytridiomycetes order	F
278	No hits	NaN
279	stramenopiles;Bicosoecida;Unknown Bicosoecida family	P
280	Choanoflagellida;Unknown Choanoflagellida family	P
281	Alveolata;Ciliophora;Intramacronucleata;Spirotrichea;Stichotrichia	P
282	Centroheliozoa;Unknown Centroheliozoa family	P
283	Rhizaria;Cercozoa;Chlorarachniophyceae;Unknown Chlorarachniophyceae genus	P
284	Rhizaria;Cercozoa;Silicofilosea;Thaumatomonadida;Thaumatomastigidae;Unknown Thaumatomastigidae genus	P
285	No hits	NaN
286	Rhizaria;Cercozoa;Silicofilosea;Euglyphida;Unknown Euglyphida family	P
287	Euglenozoa;Diplonemida;Unknown Diplonemida genus	P
288	No hits	NaN
289	Rhizaria;Cercozoa;Unknown Cercozoa order	P
290	No hits	NaN
291	Apusozoa;Planomonas	P
292	Unknown Nucleus genus	NaN
293	Fungi	F
294	stramenopiles;Bacillariophyta;Coscinodiscophyceae;Coscinodiscophycidae;Melosirales;Unknown Melosirales family	P
295	Alveolata;Dinophyceae;Unknown Dinophyceae order	P
296	Alveolata;Dinophyceae;Unknown Dinophyceae order	P
297	Alveolata	P
298	No hits	NaN
299	Telonemida;Unknown Telonemida genus	P
300	stramenopiles	P
301	Cellular organisms;Eukaryota;Nucleus	NaN
302	Fungi;Chytridiomycota;Chytridiomycetes;Rhizophydiales;Unknown Rhizophydiales family	F
303	stramenopiles;Bacillariophyta;Coscinodiscophyceae;Rhizosoleniophycidae;Rhizosoleniales;Rhizosoleniaceae	P
304	Alveolata;Dinophyceae	P
305	No hits	NaN
306	Alveolata;Dinophyceae;Unknown Dinophyceae order	P
307	Apusozoa;Unknown Apusozoa family	P
308	Metazoa;Platyhelminthes;Turbellaria;Acoelomorpha;Acoela;Unknown Acoela genus	M
309	Fungi;Chytridiomycota;Chytridiomycetes;Lobulomycetales;Unknown Lobulomycetales family	F
310	stramenopiles;Oomycetes;Lagenidiales;Unknown Lagenidiales family	P
311	Rhizaria;Cercozoa;Silicofilosea;Thaumatomonadida;Thaumatomastigidae;Unknown Thaumatomastigidae genus	P
312	Fungi	F
313	No hits	NaN
314	Rhizaria;Cercozoa;Silicofilosea;Thaumatomonadida;Unknown Thaumatomonadida genus	P
315	stramenopiles;Dictyochophyceae;Pedinellales;Unknown Pedinellales genus	P
316	stramenopiles;Unknown stramenopiles genus	P
317	Rhizaria;Cercozoa	P
318	Rhizaria;Cercozoa;Silicofilosea;Thaumatomonadida;Unknown Thaumatomonadida family	P
319	Centroheliozoa;Unknown Centroheliozoa family	P
320	No hits	NaN
321	Euglenozoa;Unknown Euglenozoa order	P
322	stramenopiles;Bacillariophyta;Bacillariophyceae;Eunotiophycidae;Eunotiales;Unknown Eunotiales family	P
323	Alveolata;Ciliophora;Intramacronucleata;Spirotrichea;Oligotrichia;Strombidiidae;Novistrombidium;Novistrombidium orientale nucleus	P
324	Alveolata;Dinophyceae;Peridiniales;Unknown Peridiniales family	P
325	Apusozoa;Unknown Apusozoa family	P
326	Rhizaria;Cercozoa;Silicofilosea;Euglyphida;Unknown Euglyphida family	P
327	Haptophyceae;Prymnesiales;Prymnesiaceae;Chrysochromulina	P
328	Metazoa;Nematoda;Chromadorea;Chromadorida;Chromadoridae;Unknown Chromadoridae genus	M
329	Choanoflagellida;Unknown Choanoflagellida family	P
330	Rhizaria;Cercozoa;Silicofilosea;Thaumatomonadida;Thaumatomastigidae;Protaspis	P
331	Fungi;Dikarya;Ascomycota;Pezizomycotina;Sordariomycetes;Hypocreomycetidae;Hypocreales	F
332	stramenopiles;Oomycetes;Unknown Oomycetes order	P
333	Rhizaria;Cercozoa	P
334	stramenopiles;Unknown stramenopiles genus	P
335	Alveolata;Dinophyceae;Unknown Dinophyceae order	P
336	Euglenozoa;Diplonemida;Unknown Diplonemida family	P
337	Alveolata;Dinophyceae;Unknown Dinophyceae order	P
338	No hits	NaN
339	stramenopiles;Bacillariophyta;Coscinodiscophyceae;Rhizosoleniophycidae;Rhizosoleniales;Unknown Rhizosoleniales family	P
340	Alveolata;Ciliophora;Intramacronucleata;Spirotrichea;Hypotrichia;Euplotida;Unknown Euplotida family	P
341	No hits	NaN
342	Metazoa;Nematoda;Chromadorea;Monhysterida;Unknown Monhysterida family	M
343	No hits	NaN
344	Alveolata;Dinophyceae	P
345	Metazoa;Platyhelminthes;Turbellaria;Seriata;Proseriata;Unknown Proseriata family	M
346	Alveolata;Dinophyceae;Syndiniales;Unknown Syndiniales family	P
347	stramenopiles;Oomycetes;Lagenidiales;Unknown Lagenidiales family	P
348	stramenopiles;Bacillariophyta;Coscinodiscophyceae;Thalassiosirophycidae;Thalassiosirales;Thalassiosiraceae;Porosira;Porosira pseudodenticulata nucleus	P
349	Rhizaria;Cercozoa;Silicofilosea;Thaumatomonadida;Unknown Thaumatomonadida family	P
350	No hits	NaN
351	Alveolata;Dinophyceae	P
352	No hits	NaN
353	Metazoa;Chordata;Tunicata;Appendicularia;Oikopleuridae;Oikopleura	M
354	Ichthyosporea;environmental samples (Ichthyosporea)	P
355	Metazoa;Ctenophora	M
356	Alveolata;Dinophyceae;Unknown Dinophyceae order	P
357	stramenopiles;Labyrinthulida;Thraustochytriidae	P
358	stramenopiles;Hyphochytriomycetes;Unknown Hyphochytriomycetes family	P
359	Euglenozoa;Unknown Euglenozoa order	P
360	Euglenozoa;Diplonemida;Unknown Diplonemida genus	P
361	stramenopiles;Labyrinthulida;Unknown Labyrinthulida family	P
362	Alveolata;Dinophyceae	P
363	No hits	NaN
364	stramenopiles;Bacillariophyta	P
365	No hits	NaN
366	Alveolata;Ciliophora;Intramacronucleata;Oligohymenophorea;Scuticociliatia;Unknown Scuticociliatia order	P
367	stramenopiles;Oomycetes;Lagenidiales;Unknown Lagenidiales family	P
368	stramenopiles;Bacillariophyta;Coscinodiscophyceae;Cymatosirophycidae;Unknown Cymatosirophycidae order	P
369	Alveolata;Ciliophora;Intramacronucleata;Prostomatea;Prorodontida;Unknown Prorodontida family	P
370	No hits	NaN
371	No hits	NaN
372	No hits	NaN
373	Alveolata	P
374	Euglenozoa;Diplonemida;Unknown Diplonemida family	P
375	Alveolata;Dinophyceae;Peridiniales;Unknown Peridiniales family	P
376	Metazoa;Nematoda;Chromadorea;Chromadorida;Unknown Chromadorida family	M
377	Alveolata;Ciliophora;Intramacronucleata;Spirotrichea;Stichotrichia	P
378	No hits	NaN
379	Fungi;Dikarya;Ascomycota;Pezizomycotina;Sordariomycetes;Sordariomycetes incertae sedis;Lulworthiales;Unknown Lulworthiales family	F
380	Fungi;Chytridiomycota;Chytridiomycetes;Chytridiales;Unknown Chytridiales family	F
381	No hits	NaN
382	stramenopiles;Labyrinthulida;Unknown Labyrinthulida family	P
383	Cellular organisms;Eukaryota;Nucleus	NaN
384	Rhizaria;Cercozoa;Silicofilosea;Thaumatomonadida;Unknown Thaumatomonadida family	P
385	No hits	NaN
386	stramenopiles;Unknown stramenopiles genus	P
387	No hits	NaN
388	stramenopiles;Eustigmatophyceae;Eustigmatales;Unknown Eustigmatales family	P
389	Rhizaria;Cercozoa;Silicofilosea;Unknown Silicofilosea order	P
390	stramenopiles	P
391	Alveolata;Apicomplexa;Coccidia;Unknown Coccidia order	P
392	No hits	NaN
393	Rhizaria;Cercozoa;Silicofilosea;Thaumatomonadida;Unknown Thaumatomonadida family	P
394	No hits	NaN
395	Rhizaria;Cercozoa;Silicofilosea;Euglyphida;Unknown Euglyphida family	P
396	Rhizaria;Cercozoa;Silicofilosea;Thaumatomonadida	P
397	No hits	NaN
398	No hits	NaN
399	Amoebozoa;Flabellinea;Unknown Flabellinea family	P
400	stramenopiles;Bolidophyceae;Unknown Bolidophyceae genus	P
401	Cellular organisms;Eukaryota;Nucleus	NaN
402	No hits	NaN
403	No hits	NaN
404	stramenopiles	P
405	Euglenozoa;Diplonemida;Unknown Diplonemida family	P
406	stramenopiles;Bolidophyceae;Bolidomonas;Bolidomonas pacifica nucleus	P
407	stramenopiles;Bacillariophyta;Bacillariophyceae;Bacillariophycidae;Naviculales;Naviculaceae;Navicula	P
408	stramenopiles;Pirsonia	P
409	Viridiplantae;Chlorophyta;Prasinophyceae;Pyramimonadales;Pterosperma	A
410	No hits	NaN
411	Fungi	F
412	Alveolata;Dinophyceae;Gymnodiniales;Unknown Gymnodiniales family	P
413	Fungi;Chytridiomycota;Chytridiomycetes;Spizellomycetales;Unknown Spizellomycetales family	F
414	Euglenozoa;Diplonemida;Diplonema;Diplonema papillatum nucleus	P
415	Euglenozoa;Diplonemida;Unknown Diplonemida genus	P
416	Alveolata;Dinophyceae;Syndiniales;Amoebophryaceae;Amoebophrya	P
417	No hits	NaN
418	Rhizaria;Cercozoa;Silicofilosea;Thaumatomonadida;Thaumatomastigidae;Protaspis	P
419	Rhizaria;Acantharea;Unknown Acantharea order	P
420	stramenopiles;Bacillariophyta;Coscinodiscophyceae;Chaetocerotophycidae;Chaetocerotales;Attheyaceae;Attheya;Attheya longicornis nucleus	P
421	No hits	NaN
422	stramenopiles	P
423	stramenopiles;Bacillariophyta;Bacillariophyceae;Bacillariophycidae;Bacillariales;Unknown Bacillariales family	P
424	stramenopiles;Bacillariophyta;Bacillariophyceae;Bacillariophycidae;Bacillariales;Bacillariaceae;Unknown Bacillariaceae genus	P
425	stramenopiles;Bacillariophyta;Bacillariophyceae;Bacillariophycidae;Naviculales;Naviculaceae;Unknown Naviculaceae genus	P
426	stramenopiles;Bacillariophyta;Bacillariophyceae;Bacillariophycidae;Naviculales;Amphipleuraceae;Amphiprora	P
427	stramenopiles;Bacillariophyta;Bacillariophyceae;Bacillariophycidae;Bacillariales;Bacillariaceae;Unknown Bacillariaceae genus	P
428	stramenopiles;Bacillariophyta;Bacillariophyceae;Bacillariophycidae;Bacillariales;Unknown Bacillariales family	P
429	stramenopiles;Bacillariophyta;Fragilariophyceae;Fragilariophycidae;Fragilariales;Fragilariaceae;Asterionellopsis;Asterionellopsis glacialis nucleus	P
430	stramenopiles;Bacillariophyta;Fragilariophyceae;Fragilariophycidae;Rhaponeidales;Rhaphoneidaceae;Unknown Rhaphoneidaceae genus	P
431	stramenopiles;Bacillariophyta;Bacillariophyceae;Bacillariophycidae;Bacillariales;Unknown Bacillariales family	P
432	stramenopiles;Bacillariophyta;Bacillariophyceae;Bacillariophycidae;Bacillariales;Bacillariaceae;Nitzschia	P
433	stramenopiles;Bacillariophyta;Bacillariophyceae;Bacillariophycidae;Bacillariales;Bacillariaceae;Unknown Bacillariaceae genus	P
434	stramenopiles;Bacillariophyta;Bacillariophyceae;Bacillariophycidae;Bacillariales;Bacillariaceae;Unknown Bacillariaceae genus	P
435	stramenopiles;Bacillariophyta;Coscinodiscophyceae;Coscinodiscophycidae;Melosirales;Unknown Melosirales family	P
436	stramenopiles;Bacillariophyta;Coscinodiscophyceae;Cymatosirophycidae;Cymatosirales;Cymatosiraceae	P
437	stramenopiles;Bacillariophyta;Coscinodiscophyceae;Biddulphiophycidae;Hemiaulales;Bellerocheaceae;Bellerochea	P
438	stramenopiles;Bacillariophyta;Coscinodiscophyceae;Coscinodiscophycidae;Melosirales;Unknown Melosirales family	P
439	stramenopiles;Bacillariophyta;Coscinodiscophyceae;Coscinodiscophycidae;Melosirales;Unknown Melosirales family	P
440	stramenopiles;Bacillariophyta;Coscinodiscophyceae;Coscinodiscophycidae;Melosirales;Unknown Melosirales family	P
441	stramenopiles;Bacillariophyta;Coscinodiscophyceae;Coscinodiscophycidae;Melosirales;Unknown Melosirales family	P
442	stramenopiles;Bacillariophyta;Coscinodiscophyceae;Coscinodiscophycidae;Unknown Coscinodiscophycidae order	P
443	stramenopiles;Bacillariophyta;Coscinodiscophyceae;Thalassiosirophycidae;Thalassiosirales;Thalassiosiraceae;Thalassiosira	P
444	stramenopiles;Bacillariophyta;Coscinodiscophyceae	P
445	No hits	NaN
446	stramenopiles;Bacillariophyta;Coscinodiscophyceae	P
447	Fungi;Neocallimastigomycota;Neocallimastigomycetes;Unknown Neocallimastigomycetes order	F
448	Fungi;Neocallimastigomycota;Neocallimastigomycetes;Neocallimastigales;Unknown Neocallimastigales family	F
449	Fungi;Dikarya;Ascomycota;Pezizomycotina;Dothideomycetes	F
450	Fungi;Dikarya;Basidiomycota;Agaricomycotina;Agaricomycetes;Agaricomycetidae;Agaricales;Strophariaceae	F
451	Viridiplantae;Streptophyta;Embryophyta;Tracheophyta;Spermatophyta;Magnoliophyta;Liliopsida;Asparagales;Unknown Asparagales family	A
452	Viridiplantae;Streptophyta;Embryophyta;Tracheophyta;Spermatophyta;Magnoliophyta;Liliopsida;Poales;Poaceae;PACCAD clade;Panicoideae;Andropogoneae;Zea;Zea mays nucleus	A
453	Viridiplantae;Streptophyta;Embryophyta;Tracheophyta;Spermatophyta;Magnoliophyta;Liliopsida;Zingiberales;Musaceae;Musa;Eumusa;Musa acuminata nucleus	A
454	Viridiplantae;Chlorophyta;Trebouxiophyceae;Chlorellales;Chlorellaceae;Nannochloris	A
455	Viridiplantae;Chlorophyta;Prasinophyceae;Mamiellales;Unknown Mamiellales genus	A
456	Viridiplantae;Chlorophyta;Prasinophyceae;Unknown Prasinophyceae genus	A
457	Viridiplantae;Chlorophyta	A
458	Viridiplantae;Chlorophyta;Prasinophyceae;Pyramimonadales;Pyramimonas	A
459	Viridiplantae	A
460	Viridiplantae;Chlorophyta;Prasinophyceae	A
461	Viridiplantae;Chlorophyta;Prasinophyceae	A
462	Cryptophyta;Unknown Cryptophyta order	P
463	Fungi;Neocallimastigomycota;Neocallimastigomycetes;Unknown Neocallimastigomycetes order	F
464	Apusozoa;Unknown Apusozoa family	P
465	Apusozoa;Unknown Apusozoa family	P
466	Apusozoa;Unknown Apusozoa family	P
467	Apusozoa;Unknown Apusozoa family	P
468	Apusozoa;Unknown Apusozoa family	P
469	Apusozoa;Unknown Apusozoa family	P
470	Apusozoa;Unknown Apusozoa family	P
471	Apusozoa;Unknown Apusozoa family	P
472	Apusozoa;Unknown Apusozoa family	P
473	Apusozoa;Unknown Apusozoa family	P
474	Katablepharidophyta;Katablepharidaceae;Katablepharis	P
475	Fungi	F
476	Fungi	F
477	Fungi;Chytridiomycota;Chytridiomycetes;Spizellomycetales;Unknown Spizellomycetales family	F
478	Fungi;Fungi incertae sedis;Basal fungal lineages;Mucoromycotina;Mortierellales;Unknown Mortierellales family	F
479	Fungi;Chytridiomycota;Chytridiomycetes;Unknown Chytridiomycetes order	F
480	Fungi;Chytridiomycota;Chytridiomycetes;Spizellomycetales;Unknown Spizellomycetales family	F
481	Fungi;Chytridiomycota;Chytridiomycetes;Rhizophydiales;Unknown Rhizophydiales family	F
482	Fungi;Chytridiomycota;Chytridiomycetes;Rhizophydiales;Unknown Rhizophydiales family	F
483	Fungi;Fungi incertae sedis;Basal fungal lineages;Mucoromycotina;Mortierellales;Unknown Mortierellales family	F
484	Choanoflagellida;Acanthoecidae	P
485	Rhodophyta;Bangiophyceae;Unknown Bangiophyceae order	P
486	Choanoflagellida;Unknown Choanoflagellida family	P
487	Metazoa;Cnidaria	M
488	Cellular organisms;Eukaryota;Nucleus	NaN
489	Fungi;Chytridiomycota;Chytridiomycetes;Rhizophydiales;Unknown Rhizophydiales family	F
490	Fungi	F
491	Cryptophyta;Cryptomonadales;Goniomonadaceae;Goniomonas	P
492	Apusozoa;Planomonas	P
493	Apusozoa;Planomonas	P
494	Apusozoa;Ancyromonadidae;Ancyromonas	P
495	Apusozoa;Planomonas	P
496	Cellular organisms;Eukaryota;Nucleus	NaN
497	Fungi;Fungi incertae sedis;Basal fungal lineages;Mucoromycotina;Endogonales;Unknown Endogonales family	F
498	Cellular organisms;Eukaryota;Nucleus	NaN
499	Cellular organisms;Eukaryota;Nucleus	NaN
500	Choanoflagellida;Unknown Choanoflagellida family	P
501	Choanoflagellida;Unknown Choanoflagellida family	P
502	Choanoflagellida;Unknown Choanoflagellida family	P
503	Choanoflagellida	P
504	Choanoflagellida;Unknown Choanoflagellida family	P
505	Metazoa;Cnidaria;Scyphozoa;Semaeostomeae;Cyaneidae;Cyanea	M
506	Metazoa;Cnidaria;Hydrozoa	M
507	Fungi;Fungi incertae sedis;Basal fungal lineages;Mucoromycotina;Mortierellales;Unknown Mortierellales family	F
508	Fungi;Fungi incertae sedis;Basal fungal lineages;Mucoromycotina;Mortierellales;Unknown Mortierellales family	F
509	Fungi;Fungi incertae sedis;Basal fungal lineages;Mucoromycotina;Mortierellales;Unknown Mortierellales family	F
510	Fungi;Fungi incertae sedis;Basal fungal lineages;Mucoromycotina;Mortierellales;Unknown Mortierellales family	F
511	Fungi	F
512	Fungi	F
513	Fungi	F
514	Fungi	F
515	Fungi	F
516	Fungi	F
517	No hits	NaN
518	Alveolata;Apicomplexa;Coccidia;Eucoccidiorida;Eimeriorina	P
519	Cellular organisms;Eukaryota;Nucleus	NaN
520	Alveolata;Perkinsea;Unknown Perkinsea order	P
521	No hits	NaN
522	Alveolata;Perkinsea;Perkinsida;Unknown Perkinsida family	P
523	Alveolata;Perkinsea;Perkinsida;Unknown Perkinsida family	P
524	Alveolata;Perkinsea;Perkinsida;Unknown Perkinsida family	P
525	Alveolata;Perkinsea;Unknown Perkinsea order	P
526	Alveolata;Dinophyceae;Unknown Dinophyceae order	P
527	Alveolata;Dinophyceae	P
528	Alveolata	P
529	Alveolata;Dinophyceae	P
530	Alveolata	P
531	Alveolata	P
532	Alveolata	P
533	Alveolata	P
534	Alveolata;Apicomplexa;Coccidia;Eucoccidiorida;Eimeriorina;Unknown Eimeriorina family	P
535	No hits	NaN
536	Alveolata;Dinophyceae;Peridiniales;Protoperidiniaceae;Unknown Protoperidiniaceae genus	P
537	Alveolata;Dinophyceae;Unknown Dinophyceae order	P
538	Alveolata;Dinophyceae;Syndiniales;Amoebophryaceae;Unknown Amoebophryaceae genus	P
539	Alveolata;Dinophyceae;Unknown Dinophyceae order	P
540	Alveolata	P
541	Alveolata;unclassified Alveolata;Unknown unclassified Alveolata genus	P
542	Alveolata;Dinophyceae;Syndiniales;Unknown Syndiniales family	P
543	Alveolata;Dinophyceae;Unknown Dinophyceae order	P
544	Alveolata;Dinophyceae;Unknown Dinophyceae order	P
545	Alveolata;Unknown Alveolata class	P
546	Alveolata	P
547	Alveolata;Dinophyceae	P
548	Alveolata;Dinophyceae	P
549	Alveolata;Dinophyceae	P
550	Alveolata;Dinophyceae;Unknown Dinophyceae order	P
551	Alveolata;Dinophyceae;Unknown Dinophyceae order	P
552	Alveolata	P
553	Alveolata;Dinophyceae;Peridiniales;Unknown Peridiniales family	P
554	Alveolata;Dinophyceae;Prorocentrales;Prorocentraceae;Unknown Prorocentraceae genus	P
555	Alveolata;Dinophyceae;Syndiniales;Syndiniaceae;Syndinium;Syndinium turbo nucleus	P
556	Alveolata;Dinophyceae	P
557	Alveolata;Dinophyceae	P
558	Alveolata;Dinophyceae	P
559	Alveolata;Dinophyceae	P
560	Alveolata;Dinophyceae	P
561	Alveolata;Dinophyceae	P
562	Alveolata;Dinophyceae;Peridiniales;Unknown Peridiniales family	P
563	Alveolata;Dinophyceae	P
564	Alveolata;Dinophyceae	P
565	Alveolata;Dinophyceae;Gymnodiniales;Gymnodiniaceae;Gymnodinium	P
566	Alveolata;Dinophyceae	P
567	Alveolata;Dinophyceae	P
568	Alveolata;Dinophyceae	P
569	Alveolata;Dinophyceae	P
570	Alveolata;Dinophyceae;Peridiniales;Peridiniaceae;Scrippsiella;Scrippsiella hangoei nucleus	P
571	Alveolata;Dinophyceae	P
572	Alveolata;Dinophyceae;Gymnodiniales;Gymnodiniaceae;Paulsenella;Paulsenella vonstoschii nucleus	P
573	Alveolata;Dinophyceae	P
574	Alveolata;Dinophyceae	P
575	Alveolata;Dinophyceae;Peridiniales;Peridiniaceae	P
576	Alveolata;Dinophyceae;Unknown Dinophyceae order	P
577	Alveolata;Dinophyceae;Syndiniales;environmental samples (Syndiniales)	P
578	Alveolata;Dinophyceae;Syndiniales;environmental samples (Syndiniales)	P
579	Alveolata;Dinophyceae;Syndiniales;environmental samples (Syndiniales)	P
580	Alveolata;Dinophyceae;Syndiniales;environmental samples (Syndiniales)	P
581	Alveolata;Dinophyceae;Syndiniales;Unknown Syndiniales family	P
582	Rhizaria;Cercozoa;Silicofilosea	P
583	Rhizaria;Cercozoa;Cercomonadida;Unknown Cercomonadida genus	P
584	Rhizaria;Cercozoa;Silicofilosea;Thaumatomonadida;Unknown Thaumatomonadida family	P
585	Rhizaria;Cercozoa;Silicofilosea;Euglyphida;Unknown Euglyphida family	P
586	Rhizaria;Cercozoa	P
587	Rhizaria;Cercozoa;Silicofilosea;Thaumatomonadida;Unknown Thaumatomonadida family	P
588	Rhizaria;Cercozoa	P
589	No hits	NaN
590	Rhizaria;Cercozoa;Unknown Cercozoa genus	P
591	No hits	NaN
592	Rhizaria;Cercozoa;Silicofilosea;Euglyphida;Unknown Euglyphida family	P
593	Rhizaria;Cercozoa;Cercomonadida;Unknown Cercomonadida family	P
594	Rhizaria;Cercozoa	P
595	Rhizaria;Cercozoa;Silicofilosea;Thaumatomonadida	P
596	Rhizaria;Cercozoa;Silicofilosea	P
597	Rhizaria;Cercozoa;Unknown Cercozoa order	P
598	Rhizaria;Cercozoa	P
599	Rhizaria;Cercozoa;Unknown Cercozoa order	P
600	Rhizaria;Cercozoa;Gymnophrys	P
601	Rhizaria;Cercozoa	P
602	Rhizaria;Cercozoa;Silicofilosea;Unknown Silicofilosea order	P
603	Rhizaria;Cercozoa;Silicofilosea;Euglyphida;Unknown Euglyphida family	P
604	Rhizaria;Cercozoa;Silicofilosea;Euglyphida;Paulinellidae;Unknown Paulinellidae genus	P
605	Rhizaria;Cercozoa;Silicofilosea;Euglyphida;Unknown Euglyphida family	P
606	Rhizaria;Cercozoa	P
607	Rhizaria;Cercozoa;Silicofilosea;Unknown Silicofilosea order	P
608	Rhizaria;Cercozoa;Silicofilosea;Thaumatomonadida;Unknown Thaumatomonadida family	P
609	Rhizaria;Cercozoa;Silicofilosea;Unknown Silicofilosea order	P
610	Rhizaria;Cercozoa;Silicofilosea;Unknown Silicofilosea order	P
611	Rhizaria;Cercozoa;Silicofilosea;Unknown Silicofilosea order	P
612	Rhizaria;Cercozoa;Silicofilosea;Unknown Silicofilosea order	P
613	Rhizaria;Cercozoa;Silicofilosea;Unknown Silicofilosea order	P
614	Rhizaria;Cercozoa;Unknown Cercozoa order	P
615	Rhizaria;Cercozoa;Unknown Cercozoa order	P
616	Rhizaria;Cercozoa;Cercomonadida;Unknown Cercomonadida family	P
617	Rhizaria;Cercozoa;Cercomonadida;Unknown Cercomonadida family	P
618	Rhizaria;Cercozoa;Unknown Cercozoa order	P
619	Rhizaria;Cercozoa;Unknown Cercozoa order	P
620	Rhizaria;Cercozoa;Silicofilosea;Unknown Silicofilosea order	P
621	Rhizaria;Cercozoa;Silicofilosea;Unknown Silicofilosea order	P
622	Rhizaria;Cercozoa;Silicofilosea;Thaumatomonadida;Unknown Thaumatomonadida genus	P
623	Rhizaria;Cercozoa;Silicofilosea;Thaumatomonadida;Unknown Thaumatomonadida genus	P
624	Rhizaria;Cercozoa;Silicofilosea;Thaumatomonadida;Unknown Thaumatomonadida genus	P
625	Rhizaria;Cercozoa;Silicofilosea;Thaumatomonadida;Unknown Thaumatomonadida family	P
626	Rhizaria;Cercozoa;Silicofilosea;Unknown Silicofilosea order	P
627	Rhizaria;Cercozoa;Silicofilosea;Thaumatomonadida;Unknown Thaumatomonadida family	P
628	Rhizaria;Cercozoa;Silicofilosea;Thaumatomonadida;Unknown Thaumatomonadida family	P
629	Rhizaria;Cercozoa;Silicofilosea;Thaumatomonadida;Unknown Thaumatomonadida family	P
630	Rhizaria;Cercozoa;Silicofilosea;Thaumatomonadida;Unknown Thaumatomonadida family	P
631	Rhizaria;Cercozoa;Silicofilosea;Thaumatomonadida;Unknown Thaumatomonadida family	P
632	Rhizaria;Cercozoa;Silicofilosea;Thaumatomonadida;Unknown Thaumatomonadida family	P
633	Rhizaria;Cercozoa;Silicofilosea;Thaumatomonadida;Unknown Thaumatomonadida family	P
634	Rhizaria;Cercozoa;Silicofilosea;Thaumatomonadida;Unknown Thaumatomonadida family	P
635	Rhizaria;Cercozoa;Silicofilosea;Thaumatomonadida;Unknown Thaumatomonadida family	P
636	Rhizaria;Cercozoa;Silicofilosea;Thaumatomonadida;Unknown Thaumatomonadida family	P
637	Rhizaria;Cercozoa;Silicofilosea;Thaumatomonadida;Unknown Thaumatomonadida family	P
638	Rhizaria;Cercozoa;Silicofilosea;Thaumatomonadida;Unknown Thaumatomonadida family	P
639	Rhizaria;Cercozoa;Silicofilosea;Thaumatomonadida;Unknown Thaumatomonadida family	P
640	Rhizaria;Cercozoa;Silicofilosea;Unknown Silicofilosea order	P
641	Rhizaria;Cercozoa;Silicofilosea;Thaumatomonadida;Thaumatomastigidae;Unknown Thaumatomastigidae genus	P
642	Rhizaria;Cercozoa;Silicofilosea;Thaumatomonadida;Thaumatomastigidae;Unknown Thaumatomastigidae genus	P
643	Rhizaria;Cercozoa;Silicofilosea;Thaumatomonadida;Unknown Thaumatomonadida family	P
644	Rhizaria;Cercozoa;Silicofilosea;Thaumatomonadida;Unknown Thaumatomonadida family	P
645	Rhizaria;Cercozoa;Silicofilosea;Thaumatomonadida;Unknown Thaumatomonadida family	P
646	Rhizaria;Cercozoa;Silicofilosea;Thaumatomonadida;Unknown Thaumatomonadida family	P
647	Rhizaria;Cercozoa;Silicofilosea;Thaumatomonadida;Unknown Thaumatomonadida family	P
648	Rhizaria;Cercozoa;Silicofilosea;Thaumatomonadida;Thaumatomastigidae;Unknown Thaumatomastigidae genus	P
649	Rhizaria;Cercozoa;Silicofilosea;Thaumatomonadida;Thaumatomastigidae;Unknown Thaumatomastigidae genus	P
650	Rhizaria;Cercozoa;Silicofilosea;Thaumatomonadida;Thaumatomastigidae;Protaspis	P
651	Rhizaria;Cercozoa;Silicofilosea;Thaumatomonadida;Thaumatomastigidae;Unknown Thaumatomastigidae genus	P
652	Rhizaria;Cercozoa;Silicofilosea;Thaumatomonadida;Thaumatomastigidae;Protaspis	P
653	Rhizaria;Cercozoa;Silicofilosea;Thaumatomonadida;Thaumatomastigidae;Protaspis	P
654	Rhizaria;Cercozoa;Silicofilosea;Thaumatomonadida;Thaumatomastigidae;Protaspis	P
655	Rhizaria;Cercozoa;Silicofilosea;Thaumatomonadida;Thaumatomastigidae;Unknown Thaumatomastigidae genus	P
656	Rhizaria;Cercozoa;Silicofilosea;Thaumatomonadida	P
657	Rhizaria;Cercozoa	P
658	Rhizaria;Cercozoa;Silicofilosea;Unknown Silicofilosea order	P
659	Rhizaria;Cercozoa;Silicofilosea;Thaumatomonadida;Unknown Thaumatomonadida family	P
660	Rhizaria;Cercozoa;Silicofilosea;Thaumatomonadida;Unknown Thaumatomonadida family	P
661	Rhizaria;Cercozoa;Silicofilosea;Thaumatomonadida;Unknown Thaumatomonadida family	P
662	Rhizaria;Cercozoa;Silicofilosea;Unknown Silicofilosea order	P
663	Rhizaria;Cercozoa;Silicofilosea;Unknown Silicofilosea order	P
664	Rhizaria;Cercozoa	P
665	Metazoa;Echinodermata;Eleutherozoa;Asterozoa;Asteroidea	M
666	Metazoa;Chordata;Craniata (Chordata);Vertebrata;Euteleostomi;Actinopterygii;Neopterygii;Teleostei;Euteleostei;Neoteleostei;Acanthomorpha;Acanthopterygii;Percomorpha;Pleuronectiformes;Pleuronectoidei;Pleuronectidae;Pleuronectinae;Kareius;Kareius bicoloratus (stone flounder) nucleus	M
667	Metazoa;Nematoda;Chromadorea;Desmodorida;Unknown Desmodorida family	M
668	Metazoa;Nematoda;Chromadorea;Araeolaimida;Leptolaimoidea;Leptolaimidae;Leptolaimus	M
669	Metazoa;Nematoda;Chromadorea;Monhysterida;Monhysteridae;Unknown Monhysteridae genus	M
670	Metazoa;Nematoda;Chromadorea;Monhysterida;Unknown Monhysterida family	M
671	Metazoa;Nematoda;Chromadorea;Monhysterida;Comesomatidae;Setosabatieria;Setosabatieria hilarula nucleus	M
672	Metazoa;Arthropoda;Crustacea;Maxillopoda;Copepoda;Harpacticoida	M
673	Metazoa;Arthropoda;Crustacea;Maxillopoda;Copepoda;Harpacticoida;Unknown Harpacticoida family	M
674	Metazoa;Arthropoda;Crustacea;Maxillopoda;Copepoda;Calanoida;Unknown Calanoida family	M
675	Metazoa;Arthropoda;Crustacea;Maxillopoda;Copepoda;Harpacticoida;Canthocamptidae;Unknown Canthocamptidae genus	M
676	Metazoa;Nematoda;Chromadorea;Desmodorida;Unknown Desmodorida family	M
677	Metazoa;Nematoda;Enoplea;Unknown Enoplea order	M
678	Metazoa;Nematoda	M
679	Metazoa;Nematoda;Chromadorea;Araeolaimida;Axonolaimoidea;Axonolaimidae;Odontophora;Odontophora rectangula nucleus	M
680	Metazoa;Nematoda;Chromadorea	M
681	Metazoa;Nematoda;Chromadorea;Chromadorida;Cyatholaimidae;Unknown Cyatholaimidae genus	M
682	Metazoa;Platyhelminthes;Turbellaria;Macrostomorpha;Macrostomida;Microstomidae;Unknown Microstomidae genus	M
683	Metazoa	M
684	Metazoa;Annelida;Polychaeta;Scolecida	M
685	Metazoa;Nematoda;Chromadorea;Chromadorida;Unknown Chromadorida family	M
686	Metazoa;Nematoda;Chromadorea;Chromadorida;Unknown Chromadorida family	M
687	Metazoa;Nematoda;Chromadorea;Chromadorida;Unknown Chromadorida family	M
688	Metazoa;Nematoda;Chromadorea;Chromadorida;Unknown Chromadorida family	M
689	Metazoa;Nematoda;Chromadorea;Chromadorida;Cyatholaimidae;Unknown Cyatholaimidae genus	M
690	Metazoa;Nematoda;Chromadorea;Chromadorida;Cyatholaimidae	M
691	Metazoa;Nematoda;Chromadorea;Chromadorida;Cyatholaimidae	M
692	Metazoa;Nematoda;Chromadorea;Chromadorida;Cyatholaimidae	M
693	Alveolata;Ciliophora;Intramacronucleata;Phyllopharyngea;Cyrtophoria;Dysteriida;Unknown Dysteriida family	P
694	Alveolata;Ciliophora;Intramacronucleata;Litostomatea;Trichostomatia;Vestibuliferida;Unknown Vestibuliferida family	P
695	Alveolata;Ciliophora;Postciliodesmatophora;Heterotrichea;Heterotrichida;Unknown Heterotrichida family	P
696	Alveolata;Ciliophora;Postciliodesmatophora;Heterotrichea;Heterotrichida;Unknown Heterotrichida family	P
697	Alveolata;Ciliophora;Postciliodesmatophora;Heterotrichea;Heterotrichida;Unknown Heterotrichida family	P
698	Alveolata;Ciliophora;Postciliodesmatophora;Heterotrichea;Heterotrichida;Unknown Heterotrichida family	P
699	Alveolata;Ciliophora;Intramacronucleata;Spirotrichea;Hypotrichia;Unknown Hypotrichia order	P
700	Alveolata;Ciliophora;Intramacronucleata;Spirotrichea;Hypotrichia;Unknown Hypotrichia order	P
701	Alveolata;Ciliophora;Intramacronucleata;Spirotrichea;Hypotrichia;Euplotida;Uronychiidae;Uronychia	P
702	Alveolata;Ciliophora;Intramacronucleata;Spirotrichea;Hypotrichia;Euplotida;Uronychiidae;Unknown Uronychiidae genus	P
703	Alveolata;Ciliophora;Intramacronucleata;Spirotrichea;Stichotrichia	P
704	Alveolata;Ciliophora;Intramacronucleata;Spirotrichea;Stichotrichia;Stichotrichida;Unknown Stichotrichida family	P
705	Alveolata;Ciliophora;Intramacronucleata;Spirotrichea;Hypotrichia;Euplotida;Unknown Euplotida family	P
706	Alveolata;Ciliophora;Intramacronucleata;Spirotrichea;Hypotrichia;Euplotida;Unknown Euplotida family	P
707	Alveolata;Ciliophora;Intramacronucleata;Spirotrichea;Hypotrichia;Euplotida;Unknown Euplotida family	P
708	Alveolata;Ciliophora;Intramacronucleata;Spirotrichea;Hypotrichia;Euplotida;Unknown Euplotida family	P
709	Alveolata;Ciliophora;Intramacronucleata;Spirotrichea;Protocruziidia;Unknown Protocruziidia genus	P
710	Alveolata;Ciliophora;Intramacronucleata;Spirotrichea;Unknown Spirotrichea order	P
711	Alveolata;Ciliophora;Intramacronucleata;Spirotrichea;Oligotrichia;Unknown Oligotrichia family	P
712	Alveolata;Ciliophora;Intramacronucleata;Phyllopharyngea;Suctoria;Unknown Suctoria order	P
713	Alveolata;Ciliophora;Intramacronucleata;Phyllopharyngea;Suctoria;Unknown Suctoria order	P
714	Alveolata;Ciliophora;Intramacronucleata;Nassophorea;Unknown Nassophorea order	P
715	Alveolata;Ciliophora;Intramacronucleata;Oligohymenophorea;Scuticociliatia;Pleuronematida;Unknown Pleuronematida family	P
716	Alveolata;Ciliophora;Intramacronucleata;Oligohymenophorea;Scuticociliatia;Unknown Scuticociliatia order	P
717	Alveolata;Ciliophora;Intramacronucleata;Prostomatea;environmental samples (Prostomatea)	P
718	Alveolata;Ciliophora;Intramacronucleata;Prostomatea;environmental samples (Prostomatea)	P
719	Alveolata;Ciliophora;Intramacronucleata;Oligohymenophorea;Scuticociliatia;Philasterida;Unknown Philasterida family	P
720	Alveolata;Ciliophora;Intramacronucleata;Oligohymenophorea;Scuticociliatia;Philasterida;Unknown Philasterida family	P
721	Alveolata;Ciliophora;Intramacronucleata;Oligohymenophorea;Scuticociliatia;Philasterida;Unknown Philasterida family	P
722	Alveolata;Ciliophora;Intramacronucleata;Oligohymenophorea;Scuticociliatia;Philasterida;Unknown Philasterida family	P
723	Alveolata;Ciliophora;Intramacronucleata;Oligohymenophorea;Scuticociliatia;Philasterida	P
724	Alveolata;Ciliophora;Intramacronucleata;Oligohymenophorea;Scuticociliatia;Philasterida;Philasteridae;Parauronema	P
725	Alveolata;Ciliophora;Intramacronucleata;Oligohymenophorea;Scuticociliatia;Philasterida;Unknown Philasterida family	P
726	Alveolata;Ciliophora;Intramacronucleata;Prostomatea;Unknown Prostomatea order	P
727	Alveolata;Ciliophora;Intramacronucleata;Prostomatea;Unknown Prostomatea order	P
728	Alveolata;Ciliophora;Intramacronucleata;Prostomatea	P
729	Alveolata;Ciliophora;Intramacronucleata;Prostomatea;Unknown Prostomatea order	P
730	Alveolata;Ciliophora;Intramacronucleata;Prostomatea;Unknown Prostomatea order	P
731	Alveolata;Ciliophora;Intramacronucleata;Prostomatea;Prorodontida;Unknown Prorodontida family	P
732	No hits	NaN
733	Alveolata;Ciliophora;Intramacronucleata;Prostomatea;Prorodontida;Unknown Prorodontida family	P
734	Alveolata;Ciliophora;Intramacronucleata;Prostomatea;Prorodontida;Unknown Prorodontida family	P
735	Alveolata;Ciliophora;Intramacronucleata;Oligohymenophorea;Scuticociliatia	P
736	Alveolata;Ciliophora;Intramacronucleata;Nassophorea;Unknown Nassophorea order	P
737	Alveolata;Ciliophora;Intramacronucleata	P
738	Alveolata;Ciliophora;Intramacronucleata;Nassophorea;Microthoracida;Unknown Microthoracida family	P
739	Alveolata;Ciliophora;Intramacronucleata;Oligohymenophorea;Unknown Oligohymenophorea order	P
740	No hits	NaN
741	Alveolata;Ciliophora;Intramacronucleata;Litostomatea;Haptoria;Haptorida;Unknown Haptorida family	P
742	Alveolata;Ciliophora;Intramacronucleata;Litostomatea;Haptoria	P
743	Alveolata;Ciliophora;Intramacronucleata;Litostomatea;Haptoria;Pleurostomatida;Unknown Pleurostomatida family	P
744	Alveolata;Ciliophora;Intramacronucleata;Litostomatea;Haptoria;Pleurostomatida	P
745	Alveolata;Ciliophora;Intramacronucleata;Litostomatea;Haptoria;Pleurostomatida;Unknown Pleurostomatida family	P
746	Alveolata;Ciliophora;Intramacronucleata;Litostomatea;Haptoria;Pleurostomatida;Unknown Pleurostomatida family	P
747	Alveolata;Ciliophora;Intramacronucleata;Litostomatea;Haptoria;Haptorida;Unknown Haptorida family	P
748	Alveolata;Ciliophora;Intramacronucleata;Litostomatea;Haptoria;Haptorida;Unknown Haptorida family	P
749	Alveolata;Ciliophora;Intramacronucleata;Litostomatea;Haptoria;Haptorida;Unknown Haptorida family	P
750	Alveolata;Ciliophora;Intramacronucleata;Litostomatea;Haptoria;Haptorida;Unknown Haptorida family	P
751	Alveolata;Ciliophora;Intramacronucleata;Litostomatea;Haptoria;Haptorida;Lacrymariidae;Unknown Lacrymariidae genus	P
752	Alveolata;Ciliophora;Intramacronucleata;Litostomatea;Haptoria;Haptorida;Unknown Haptorida family	P
753	Alveolata;Ciliophora;Intramacronucleata;Litostomatea;Haptoria;Haptorida;Unknown Haptorida family	P
754	Alveolata;Ciliophora;Intramacronucleata;Litostomatea;Haptoria;Haptorida;Unknown Haptorida family	P
755	Alveolata;Ciliophora;Intramacronucleata;Litostomatea;Haptoria;Haptorida;Unknown Haptorida family	P
756	stramenopiles;Bicosoecida;Cafeteriaceae;Pseudobodo	P
757	stramenopiles;Bicosoecida;Cafeteriaceae;Pseudobodo;Pseudobodo tremulans nucleus	P
758	stramenopiles;Bacillariophyta;Coscinodiscophyceae;Biddulphiophycidae;Biddulphiales;Unknown Biddulphiales family	P
759	stramenopiles;Bolidophyceae;Unknown Bolidophyceae genus	P
760	stramenopiles;Bacillariophyta;Coscinodiscophyceae	P
761	stramenopiles;Labyrinthulida;Unknown Labyrinthulida family	P
762	stramenopiles	P
763	stramenopiles;Labyrinthulida;Thraustochytriidae;Unknown Thraustochytriidae genus	P
764	stramenopiles	P
765	stramenopiles	P
766	stramenopiles;Unknown stramenopiles genus	P
767	stramenopiles;Eustigmatophyceae;Unknown Eustigmatophyceae order	P
768	stramenopiles;Bacillariophyta;Coscinodiscophyceae;Cymatosirophycidae;Cymatosirales;Unknown Cymatosirales family	P
769	stramenopiles;Unknown stramenopiles genus	P
770	stramenopiles	P
771	stramenopiles;Unknown stramenopiles genus	P
772	stramenopiles;Unknown stramenopiles genus	P
773	stramenopiles;Unknown stramenopiles genus	P
774	stramenopiles;Pirsonia;Pirsonia guinardiae nucleus	P
775	stramenopiles;Pirsonia	P
776	stramenopiles;Pirsonia	P
777	stramenopiles	P
778	stramenopiles;Hyphochytriomycetes;Unknown Hyphochytriomycetes family	P
779	stramenopiles;Unknown stramenopiles genus	P
780	stramenopiles;Unknown stramenopiles genus	P
781	stramenopiles;Unknown stramenopiles genus	P
782	stramenopiles;Bacillariophyta;Coscinodiscophyceae;Coscinodiscophycidae;Unknown Coscinodiscophycidae order	P
783	stramenopiles;Eustigmatophyceae;Unknown Eustigmatophyceae order	P
784	stramenopiles	P
785	stramenopiles;Chrysophyceae;Chromulinales;Unknown Chromulinales family	P
786	stramenopiles;Bicosoecida;Unknown Bicosoecida family	P
787	stramenopiles	P
788	stramenopiles;Bacillariophyta;Coscinodiscophyceae;Rhizosoleniophycidae;Rhizosoleniales;Unknown Rhizosoleniales family	P
789	stramenopiles;Bacillariophyta;Coscinodiscophyceae;Rhizosoleniophycidae;Rhizosoleniales;Unknown Rhizosoleniales family	P
790	stramenopiles;Synurophyceae;Synurales;Unknown Synurales family	P
791	stramenopiles;Chrysophyceae;Chromulinales;Paraphysomonadaceae;Paraphysomonas;Paraphysomonas butcheri nucleus	P
792	stramenopiles;Chrysophyceae;Chromulinales;Chromulinaceae;Spumella	P
793	stramenopiles;Unknown stramenopiles family	P
794	stramenopiles;Unknown stramenopiles family	P
795	stramenopiles;Unknown stramenopiles family	P
796	stramenopiles;Unknown stramenopiles family	P
797	Alveolata;Dinophyceae;Peridiniales;Unknown Peridiniales family	P
798	Alveolata;Dinophyceae;Peridiniales;Unknown Peridiniales family	P
799	Alveolata;Dinophyceae;Peridiniales;Protoperidiniaceae;Unknown Protoperidiniaceae genus	P
800	Alveolata;Dinophyceae;Peridiniales;Protoperidiniaceae;Protoperidinium	P
801	Alveolata;Dinophyceae;Peridiniales;Protoperidiniaceae;Unknown Protoperidiniaceae genus	P
802	No hits	NaN
803	No hits	NaN
804	No hits	NaN
805	No hits	NaN
806	No hits	NaN
807	No hits	NaN
808	No hits	NaN
809	No hits	NaN
810	No hits	NaN
811	No hits	NaN
812	No hits	NaN
813	No hits	NaN
814	No hits	NaN
815	No hits	NaN
816	No hits	NaN
817	No hits	NaN
818	Euglenozoa;Unknown Euglenozoa order	P
819	Euglenozoa;Unknown Euglenozoa order	P
820	Euglenozoa;Unknown Euglenozoa order	P
821	Euglenozoa;Unknown Euglenozoa order	P
822	Euglenozoa;Diplonemida;Unknown Diplonemida family	P
823	Euglenozoa;Diplonemida;Unknown Diplonemida family	P
824	Euglenozoa;Unknown Euglenozoa order	P
825	Euglenozoa;Diplonemida;Unknown Diplonemida family	P
826	Euglenozoa;Diplonemida;Unknown Diplonemida family	P
827	Euglenozoa;Diplonemida;Unknown Diplonemida family	P
828	Euglenozoa;Unknown Euglenozoa order	P
829	Euglenozoa;Diplonemida;Unknown Diplonemida family	P
830	Euglenozoa;Diplonemida;Unknown Diplonemida family	P
831	Euglenozoa;Diplonemida;Unknown Diplonemida family	P
832	Euglenozoa;Diplonemida;Unknown Diplonemida family	P
833	Euglenozoa;Diplonemida;Unknown Diplonemida family	P
834	Euglenozoa;Diplonemida;Unknown Diplonemida family	P
835	Euglenozoa;Diplonemida;Unknown Diplonemida family	P
836	Euglenozoa;Diplonemida;Unknown Diplonemida family	P
837	Euglenozoa;Diplonemida;Unknown Diplonemida family	P
838	Euglenozoa;Diplonemida;Unknown Diplonemida family	P
839	Euglenozoa;Diplonemida;Unknown Diplonemida family	P
840	Euglenozoa;Diplonemida;Unknown Diplonemida family	P
841	Euglenozoa;Diplonemida;Unknown Diplonemida family	P
842	Euglenozoa;Diplonemida;Unknown Diplonemida family	P
843	Euglenozoa;Diplonemida;Unknown Diplonemida family	P
844	Euglenozoa;Unknown Euglenozoa order	P
845	Euglenozoa;Unknown Euglenozoa order	P
846	Euglenozoa;Diplonemida;Unknown Diplonemida genus	P
847	No hits	NaN
848	Euglenozoa;Unknown Euglenozoa order	P
849	Euglenozoa;Unknown Euglenozoa order	P
850	Euglenozoa;Unknown Euglenozoa order	P
851	Euglenozoa;Diplonemida;Unknown Diplonemida genus	P
852	Euglenozoa;Unknown Euglenozoa order	P
853	Euglenozoa;Diplonemida;Unknown Diplonemida genus	P
854	Euglenozoa;Diplonemida;Unknown Diplonemida genus	P
855	Euglenozoa;Diplonemida;Unknown Diplonemida genus	P
856	Euglenozoa;Unknown Euglenozoa order	P
857	Euglenozoa;Unknown Euglenozoa order	P
858	Euglenozoa;Unknown Euglenozoa order	P
859	Euglenozoa;Unknown Euglenozoa order	P
860	Euglenozoa;Unknown Euglenozoa order	P
861	Euglenozoa;Unknown Euglenozoa order	P
862	No hits	NaN
863	Euglenozoa;Unknown Euglenozoa order	P
864	No hits	NaN
865	No hits	NaN
866	Euglenozoa;Diplonemida;Unknown Diplonemida genus	P
867	Euglenozoa;Unknown Euglenozoa order	P
868	Euglenozoa;Unknown Euglenozoa order	P
869	Euglenozoa;Unknown Euglenozoa order	P
870	Euglenozoa;Diplonemida;Unknown Diplonemida genus	P
871	No hits	NaN
872	No hits	NaN
873	No hits	NaN
874	No hits	NaN
875	No hits	NaN
876	stramenopiles;Pinguiophyceae	P
877	stramenopiles;Bacillariophyta;Coscinodiscophyceae;Cymatosirophycidae;Cymatosirales;Unknown Cymatosirales family	P
878	stramenopiles;Oomycetes	P
879	stramenopiles;Oomycetes;Unknown Oomycetes order	P
880	stramenopiles;Oomycetes;Unknown Oomycetes order	P
881	stramenopiles;Oomycetes;Peronosporales;Unknown Peronosporales genus	P
882	stramenopiles;Oomycetes	P
883	stramenopiles;Oomycetes;Leptomitales;Unknown Leptomitales genus	P
884	stramenopiles;Oomycetes;Leptomitales;Unknown Leptomitales genus	P
885	stramenopiles;Oomycetes;Lagenidiales;Unknown Lagenidiales family	P
886	stramenopiles;Oomycetes;Lagenidiales;Unknown Lagenidiales family	P
887	stramenopiles;Oomycetes;Lagenidiales;Unknown Lagenidiales family	P
888	stramenopiles;Oomycetes	P
889	Rhizaria;Sticholonche;Unknown Sticholonche family	P
890	Rhizaria;Sticholonche;Unknown Sticholonche family	P
891	Rhizaria;Sticholonche;Unknown Sticholonche family	P
892	No hits	NaN
893	Rhizaria;Polycystinea;Spumellaria;Pyloniidae;Tetrapyle	P
894	No hits	NaN
895	Rhizaria;Polycystinea;Spumellaria;Unknown Spumellaria family	P
896	Rhizaria;Sticholonche;Unknown Sticholonche family	P
897	Rhizaria;Sticholonche;Unknown Sticholonche family	P
898	Rhizaria;Sticholonche;Unknown Sticholonche family	P
899	Rhizaria	P
900	Rhizaria;Sticholonche;Unknown Sticholonche family	P
901	No hits	NaN
902	Rhizaria;Sticholonche;Unknown Sticholonche family	P
903	Rhizaria;Sticholonche;Unknown Sticholonche family	P
904	No hits	NaN
905	No hits	NaN
906	No hits	NaN
907	Alveolata;Apicomplexa;Coccidia;Unknown Coccidia order	P
908	No hits	NaN
909	Alveolata;Dinophyceae;Prorocentrales;Unknown Prorocentrales family	P
910	Alveolata;Dinophyceae;Prorocentrales;Unknown Prorocentrales family	P
911	Alveolata;Ciliophora;Intramacronucleata;Phyllopharyngea;Cyrtophorida;Unknown Cyrtophorida genus	P
912	Metazoa;Platyhelminthes;Turbellaria;Acoelomorpha;Acoela;Unknown Acoela genus	M
913	No hits	NaN
914	Fungi;Fungi incertae sedis;Basal fungal lineages;Entomophthoromycotina;Entomophthorales;Unknown Entomophthorales family	F
915	No hits	NaN
916	Cellular organisms;Eukaryota;Nucleus	NaN
917	Fungi;Chytridiomycota;Chytridiomycetes;Unknown Chytridiomycetes order	F
918	No hits	NaN
919	Cellular organisms;Eukaryota;Nucleus	NaN
920	No hits	NaN
921	Ichthyosporea;Ichthyophonida;Pseudoperkinsus;Pseudoperkinsus tapetis nucleus	P
922	Ichthyosporea;Ichthyophonida;Pseudoperkinsus	P
923	Rhizaria;Cercozoa;Chlorarachniophyceae;Unknown Chlorarachniophyceae genus	P
924	No hits	NaN
925	No hits	NaN
926	No hits	NaN
927	Amoebozoa;Flabellinea;Dactylopodida;Unknown Dactylopodida family	P
928	Amoebozoa;Flabellinea;Dactylopodida;Unknown Dactylopodida family	P
929	No hits	NaN
930	No hits	NaN
931	No hits	NaN
932	No hits	NaN
933	No hits	NaN
934	No hits	NaN
935	Cellular organisms;Eukaryota;Nucleus	NaN
936	No hits	NaN
937	No hits	NaN
938	No hits	NaN
939	No hits	NaN
940	No hits	NaN
941	No hits	NaN
942	No hits	NaN
943	stramenopiles;Labyrinthulida;Unknown Labyrinthulida family	P
944	stramenopiles;Labyrinthulida;Unknown Labyrinthulida family	P
945	stramenopiles;Labyrinthulida;Unknown Labyrinthulida family	P
946	stramenopiles;Unknown stramenopiles order	P
947	stramenopiles;Labyrinthulida;Unknown Labyrinthulida family	P
948	stramenopiles;Labyrinthulida;Unknown Labyrinthulida family	P
949	Centroheliozoa;Unknown Centroheliozoa family	P
950	Centroheliozoa;Acanthocystidae	P
951	Centroheliozoa;Unknown Centroheliozoa family	P
952	Centroheliozoa;Unknown Centroheliozoa family	P
953	Centroheliozoa;Unknown Centroheliozoa family	P
954	Centroheliozoa	P
955	No hits	NaN
956	No hits	NaN
957	Cellular organisms;Eukaryota;Nucleus	NaN
958	Amoebozoa;Flabellinea;Vannellidae;Unknown Vannellidae genus	P
959	Amoebozoa;Flabellinea;Unknown Flabellinea family	P
960	Amoebozoa;Flabellinea;Unknown Flabellinea family	P
961	Amoebozoa;Flabellinea;Unknown Flabellinea family	P
962	No hits	NaN
963	No hits	NaN
964	No hits	NaN
965	Alveolata;Dinophyceae;Syndiniales;Unknown Syndiniales family	P
966	Alveolata;Dinophyceae;Unknown Dinophyceae order	P
967	No hits	NaN
968	Alveolata;Dinophyceae;Unknown Dinophyceae order	P
969	No hits	NaN
970	No hits	NaN
971	No hits	NaN
972	stramenopiles	P
973	stramenopiles	P
974	stramenopiles;Bicosoecida;Unknown Bicosoecida family	P
975	stramenopiles;Unknown stramenopiles order	P
976	stramenopiles;Labyrinthulida;Unknown Labyrinthulida family	P
977	stramenopiles;Bolidophyceae;Unknown Bolidophyceae genus	P
978	stramenopiles	P
979	stramenopiles	P
980	stramenopiles;Labyrinthulida;Unknown Labyrinthulida family	P
981	No hits	NaN
982	No hits	NaN
983	stramenopiles;Unknown stramenopiles order	P
984	stramenopiles	P
985	No hits	NaN
986	No hits	NaN
987	No hits	NaN
988	Fungi	F
989	Viridiplantae;Chlorophyta;Prasinophyceae;Unknown Prasinophyceae genus	A
990	No hits	NaN
991	Metazoa;Cnidaria;Anthozoa;Hexacorallia	M
992	Viridiplantae	A
993	No hits	NaN
994	No hits	NaN
995	No hits	NaN
996	No hits	NaN
997	Amoebozoa;Tubulinea;Euamoebida;Tubulinida;Unknown Tubulinida family	P
998	Amoebozoa;Tubulinea;Euamoebida;Tubulinida;Unknown Tubulinida family	P
999	Haptophyceae;Phaeocystales;Phaeocystaceae;Phaeocystis	P
1000	Haptophyceae	P
1001	No hits	NaN
1002	Rhizaria;Cercozoa;Plasmodiophorida;Unknown Plasmodiophorida family	P
1003	No hits	NaN
1004	Rhizaria;Cercozoa;Plasmodiophorida;Unknown Plasmodiophorida family	P
1005	Rhizaria;Cercozoa;Plasmodiophorida;Unknown Plasmodiophorida family	P
1006	No hits	NaN
1007	No hits	NaN
1008	No hits	NaN
1009	stramenopiles	P
1010	stramenopiles;Unknown stramenopiles order	P
1011	stramenopiles;Unknown stramenopiles order	P
1012	No hits	NaN
1013	Alveolata;Apicomplexa;Aconoidasida;Unknown Aconoidasida order	P
1014	Metazoa;Cnidaria;Anthozoa;Octocorallia;Unknown Octocorallia order	M
1015	Cellular organisms;Eukaryota;Nucleus	NaN
1016	Unknown Nucleus order	NaN
1017	Unknown Nucleus order	NaN
1018	Unknown Nucleus order	NaN
1019	Alveolata;Ciliophora;Postciliodesmatophora;Karyorelictea;Protostomatida;Kentrophoridae;Kentrophoros	P
1020	Alveolata;Ciliophora;Postciliodesmatophora;Karyorelictea;Protostomatida;Unknown Protostomatida family	P
1021	No hits	NaN
1022	No hits	NaN
1023	No hits	NaN
1024	No hits	NaN
1025	No hits	NaN
1026	No hits	NaN
1027	No hits	NaN
1028	Alveolata;Dinophyceae;Gonyaulacales;Unknown Gonyaulacales family	P
1029	No hits	NaN
1030	No hits	NaN
1031	No hits	NaN
1032	No hits	NaN
1033	No hits	NaN
1034	Rhizaria;Cercozoa;Unknown Cercozoa family	P
1035	No hits	NaN
1036	Rhizaria;Cercozoa;Unknown Cercozoa genus	P
1037	No hits	NaN
1038	stramenopiles;Dictyochophyceae;Pedinellales;Unknown Pedinellales genus	P
1039	No hits	NaN
1040	No hits	NaN
1041	No hits	NaN
1042	Alveolata;Ciliophora;Intramacronucleata;Unknown Intramacronucleata class	P
1043	Alveolata;Ciliophora;Intramacronucleata;Spirotrichea;Unknown Spirotrichea order	P
1044	No hits	NaN
1045	No hits	NaN
1046	Rhizaria;unclassified Rhizaria;Unknown unclassified Rhizaria genus	P
1047	No hits	NaN
1048	No hits	NaN
1049	No hits	NaN
1050	Fungi;Dikarya;Ascomycota;Saccharomycotina;Saccharomycetes;Saccharomycetales;Metschnikowiaceae;Unknown Metschnikowiaceae genus	F
1051	Metazoa;Arthropoda;Crustacea;Ostracoda;Podocopa;Podocopida;Cytherocopina;Cytheroidea;Cytheridae;Cythere	M
1052	stramenopiles;Bolidophyceae;Bolidomonas	P
1053	Rhodophyta;Florideophyceae;Unknown Florideophyceae order	P
1054	No hits	NaN
1055	No hits	NaN
1056	Alveolata;Ciliophora;Intramacronucleata;Litostomatea;Haptoria;Haptorida;Unknown Haptorida family	P
1057	Alveolata;Apicomplexa	P
1058	Alveolata;Ciliophora;Intramacronucleata;Litostomatea;Haptoria;Haptorida;Lacrymariidae;Unknown Lacrymariidae genus	P
1059	No hits	NaN
1060	Alveolata;Dinophyceae;Syndiniales;environmental samples (Syndiniales)	P
1061	Alveolata;Ciliophora;Intramacronucleata;Litostomatea;Haptoria;Pleurostomatida;Unknown Pleurostomatida family	P
1062	Alveolata;Ciliophora;Intramacronucleata;Litostomatea;Haptoria;Haptorida;Unknown Haptorida family	P
1063	Alveolata;Ciliophora;Intramacronucleata;Litostomatea;Haptoria;Haptorida;Lacrymariidae;Unknown Lacrymariidae genus	P
1064	Alveolata;Ciliophora;Intramacronucleata;Litostomatea;Haptoria;Pleurostomatida;Litonotidae;Litonotus	P
1065	stramenopiles;Pinguiophyceae;Unknown Pinguiophyceae genus	P
1066	Alveolata;Ciliophora;Postciliodesmatophora;Karyorelictea;Protostomatida;Unknown Protostomatida family	P
1067	Alveolata;Ciliophora;Intramacronucleata;Oligohymenophorea;Scuticociliatia;Philasterida	P
1068	stramenopiles;Pirsonia;Pirsonia punctigera nucleus	P
1069	stramenopiles;Unknown stramenopiles genus	P
1070	Fungi	F
1071	Alveolata;Dinophyceae	P
1072	Alveolata;Dinophyceae	P
1073	stramenopiles;Bacillariophyta;Bacillariophyceae;Bacillariophycidae;Bacillariales;Unknown Bacillariales family	P
1074	Rhizaria;Acantharea	P
1075	Alveolata;Dinophyceae	P
1076	Metazoa;Nematoda;Chromadorea;Monhysterida;Unknown Monhysterida family	M
1077	Cellular organisms;Eukaryota;Nucleus	NaN
1078	Fungi;Dikarya;Basidiomycota;Agaricomycotina;Agaricomycetes;Agaricomycetidae;Agaricales	F
1079	Fungi;Chytridiomycota;Chytridiomycetes;Spizellomycetales;Unknown Spizellomycetales family	F
1080	Rhizaria;Cercozoa;Silicofilosea;Thaumatomonadida;Thaumatomastigidae;Protaspis	P
1081	Euglenozoa;Diplonemida;Unknown Diplonemida family	P
1082	Cellular organisms;Eukaryota;Nucleus	NaN
1083	Alveolata;Perkinsea;Perkinsida;Perkinsidae;Unknown Perkinsidae genus	P
1084	Alveolata;Dinophyceae;Gymnodiniales	P
1085	Alveolata;Dinophyceae	P
1086	Alveolata;Apicomplexa	P
1087	stramenopiles;Bacillariophyta;Fragilariophyceae;Fragilariophycidae;Rhaponeidales;Rhaphoneidaceae;Rhaphoneis	P
1088	Rhizaria;Cercozoa;Silicofilosea;Euglyphida;Unknown Euglyphida family	P
1089	stramenopiles;Oomycetes;Pythiales;Unknown Pythiales family	P
1090	Alveolata;Ciliophora;Intramacronucleata;Litostomatea;Haptoria;Pleurostomatida;Unknown Pleurostomatida family	P
1091	Metazoa;Platyhelminthes;Turbellaria;Unknown Turbellaria order	M
1092	Fungi;Dikarya;Ascomycota;Pezizomycotina;Sordariomycetes;Hypocreomycetidae;Hypocreales;Unknown Hypocreales family	F
1093	Alveolata;Dinophyceae	P
1094	stramenopiles;Bacillariophyta;Fragilariophyceae;Fragilariophycidae;Rhaponeidales;Unknown Rhaponeidales family	P
1095	Alveolata;Ciliophora;Intramacronucleata;Litostomatea;Haptoria;Pleurostomatida;Unknown Pleurostomatida family	P
1096	Rhizaria;Cercozoa;Silicofilosea;Thaumatomonadida;Unknown Thaumatomonadida family	P
1097	No hits	NaN
1098	Cellular organisms;Eukaryota;Nucleus	NaN
1099	Rhizaria;Polycystinea;Spumellaria;Collozoidae;Unknown Collozoidae genus	P
1100	Alveolata;Ciliophora;Intramacronucleata;Litostomatea;Haptoria;Haptorida;Unknown Haptorida family	P
1101	No hits	NaN
1102	Rhizaria;Cercozoa;Cercomonadida;Unknown Cercomonadida genus	P
1103	stramenopiles;Bacillariophyta;Coscinodiscophyceae;Thalassiosirophycidae;Thalassiosirales;Thalassiosiraceae;Unknown Thalassiosiraceae genus	P
1104	Rhizaria;Cercozoa;Silicofilosea;Thaumatomonadida;Unknown Thaumatomonadida family	P
1105	Alveolata;Ciliophora;Intramacronucleata;Spirotrichea;Hypotrichia;Euplotida;Aspidiscidae;Unknown Aspidiscidae genus	P
1106	Alveolata;Ciliophora;Intramacronucleata;Oligohymenophorea;Scuticociliatia;Philasterida	P
1107	Rhizaria;Cercozoa;Silicofilosea;Thaumatomonadida;Thaumatomastigidae;Unknown Thaumatomastigidae genus	P
1108	Alveolata;Dinophyceae	P
1109	Alveolata;Dinophyceae	P
1110	Alveolata;Ciliophora;Intramacronucleata;Prostomatea;environmental samples (Prostomatea)	P
1111	Alveolata;Ciliophora;Intramacronucleata;Spirotrichea;Choreotrichia;Tintinnida;Unknown Tintinnida family	P
1112	Alveolata;Ciliophora;Intramacronucleata;Oligohymenophorea;Scuticociliatia;Philasterida;Unknown Philasterida family	P
1113	Apusozoa;Planomonas	P
1114	stramenopiles;Pelagophyceae;Sarcinochrysidales	P
1115	Metazoa;Arthropoda;Crustacea;Maxillopoda;Copepoda;Harpacticoida;Miraciidae;Unknown Miraciidae genus	M
1116	Alveolata;Ciliophora;Intramacronucleata;Litostomatea;Haptoria;Haptorida	P
1117	No hits	NaN
1118	Metazoa;Cnidaria;Anthozoa;Octocorallia	M
1119	Alveolata;Ciliophora;Intramacronucleata;Prostomatea;Unknown Prostomatea order	P
1120	Amoebozoa;Tubulinea;Euamoebida;Tubulinida;Unknown Tubulinida family	P
1121	stramenopiles;Unknown stramenopiles genus	P
1122	Centroheliozoa;Unknown Centroheliozoa family	P
1123	stramenopiles;Dictyochophyceae;Rhizochromulinales;Unknown Rhizochromulinales genus	P
1124	Alveolata;Dinophyceae	P
1125	Apusozoa;Unknown Apusozoa family	P
1126	stramenopiles;Bacillariophyta;Bacillariophyceae;Bacillariophycidae;Naviculales;Naviculaceae;Navicula	P
1127	Alveolata;Dinophyceae;Gymnodiniales;Gymnodiniaceae	P
1128	stramenopiles;Unknown stramenopiles genus	P
1129	stramenopiles	P
1130	No hits	NaN
1131	No hits	NaN
1132	stramenopiles;Unknown stramenopiles genus	P
1133	Alveolata;Ciliophora;Intramacronucleata;Litostomatea;Haptoria;Pleurostomatida;Unknown Pleurostomatida family	P
1134	Alveolata;Dinophyceae	P
1135	stramenopiles	P
1136	Fungi;Chytridiomycota;Chytridiomycetes;Lobulomycetales;Unknown Lobulomycetales family	F
1137	Alveolata;Ellobiopsidae;Thalassomyces	P
1138	Haptophyceae;Prymnesiales;Prymnesiaceae;Unknown Prymnesiaceae genus	P
1139	Apusozoa;Planomonas	P
1140	Alveolata;Perkinsea;Perkinsida;Unknown Perkinsida family	P
1141	stramenopiles;Bacillariophyta;Coscinodiscophyceae;Thalassiosirophycidae;Thalassiosirales;Thalassiosiraceae	P
1142	Alveolata;Perkinsea;Unknown Perkinsea order	P
1143	Rhizaria;Cercozoa;Silicofilosea;Euglyphida;Unknown Euglyphida family	P
1144	Fungi	F
1145	Rhizaria;Cercozoa	P
1146	Rhizaria;Cercozoa;Silicofilosea;Thaumatomonadida;Unknown Thaumatomonadida family	P
1147	stramenopiles;Bicosoecida;Unknown Bicosoecida family	P
1148	Alveolata;unclassified Alveolata;Unknown unclassified Alveolata genus	P
1149	Rhizaria;Cercozoa;Unknown Cercozoa order	P
1150	Rhizaria;Sticholonche;Unknown Sticholonche family	P
1151	Alveolata;Ciliophora;Intramacronucleata;Litostomatea;Haptoria;Haptorida	P
1152	Choanoflagellida;Unknown Choanoflagellida family	P
1153	stramenopiles;Bacillariophyta;Coscinodiscophyceae;Coscinodiscophycidae;Unknown Coscinodiscophycidae order	P
1154	stramenopiles;Bicosoecida;Unknown Bicosoecida family	P
1155	Fungi;Dikarya;Ascomycota;Pezizomycotina;Sordariomycetes;Sordariomycetidae;Sordariales;Sordariaceae;Neurospora;Neurospora crassa nucleus	F
1156	Alveolata;Dinophyceae;Gymnodiniales;Gymnodiniaceae	P
1157	stramenopiles;Bacillariophyta;Coscinodiscophyceae;Corethrophycidae;Corethrales;Corethraceae;Corethron;Corethron criophilum nucleus	P
1158	Alveolata;Ciliophora;Postciliodesmatophora;Heterotrichea;Unknown Heterotrichea order	P
1159	Alveolata;Dinophyceae;Syndiniales;Unknown Syndiniales family	P
1160	Alveolata;Ciliophora;Intramacronucleata;Oligohymenophorea;Scuticociliatia;Philasterida	P
1161	Rhizaria;Cercozoa;Silicofilosea;Unknown Silicofilosea order	P
1162	Centroheliozoa;Unknown Centroheliozoa family	P
1163	Alveolata;Ciliophora;Intramacronucleata;Spirotrichea;Protocruziidia;Unknown Protocruziidia genus	P
1164	Unknown Nucleus order	NaN
1165	stramenopiles;Chrysophyceae;Chromulinales;Paraphysomonadaceae;Paraphysomonas	P
1166	Metazoa;Chordata;Tunicata;Ascidiacea;Enterogona;Phlebobranchia;Perophoridae;Perophora	M
1167	Ichthyosporea;Dermocystida;Unknown Dermocystida genus	P
1168	stramenopiles;Bacillariophyta;Bacillariophyceae;Bacillariophycidae;Naviculales;Naviculaceae;Navicula	P
1169	Alveolata;Dinophyceae	P
1170	Alveolata;Ciliophora;Intramacronucleata;Spirotrichea;Hypotrichia;Unknown Hypotrichia order	P
1171	Alveolata	P
1172	Alveolata;Dinophyceae;Syndiniales;environmental samples (Syndiniales)	P
1173	Fungi;Chytridiomycota;Chytridiomycetes;Spizellomycetales;Unknown Spizellomycetales family	F
1174	Fungi;Dikarya;Basidiomycota;Agaricomycotina;Agaricomycetes;Agaricomycetidae;Agaricales;Tricholomataceae;Mycena	F
1175	Metazoa;Nematoda;Chromadorea;Desmodorida;Unknown Desmodorida family	M
1176	Rhizaria;Cercozoa;Silicofilosea;Thaumatomonadida;Unknown Thaumatomonadida family	P
1177	Rhizaria;Cercozoa;Silicofilosea;Thaumatomonadida;Unknown Thaumatomonadida family	P
1178	Rhizaria;Cercozoa;Unknown Cercozoa order	P
1179	Cryptophyta;Pyrenomonadales;Geminigeraceae;Unknown Geminigeraceae genus	P
1180	Fungi;Chytridiomycota;Chytridiomycetes;Spizellomycetales;Unknown Spizellomycetales family	F
1181	Cellular organisms;Eukaryota;Nucleus	NaN
1182	Alveolata;Ciliophora;Intramacronucleata;Spirotrichea;Stichotrichia;Sporadotrichida;Unknown Sporadotrichida family	P
1183	stramenopiles;Chrysophyceae;Chromulinales;Chrysolepidomonadaceae;Unknown Chrysolepidomonadaceae genus	P
1184	Katablepharidophyta;Unknown Katablepharidophyta family	P
1185	Viridiplantae;Chlorophyta;Prasinophyceae;Mamiellales;Unknown Mamiellales genus	A
1186	Alveolata;Ciliophora;Intramacronucleata;Litostomatea;Haptoria;Haptorida;Lacrymariidae;Unknown Lacrymariidae genus	P
1187	Fungi	F
1188	Alveolata;Ciliophora;Postciliodesmatophora;Heterotrichea;Heterotrichida;Unknown Heterotrichida family	P
1189	Alveolata;Ciliophora;Intramacronucleata;Spirotrichea;Hypotrichia;Unknown Hypotrichia order	P
1190	Rhizaria;Cercozoa;Silicofilosea;Unknown Silicofilosea order	P
1191	stramenopiles;Dictyochophyceae;Pedinellales;Unknown Pedinellales genus	P
1192	Cryptophyta;Pyrenomonadales;Geminigeraceae;Teleaulax	P
1193	No hits	NaN
1194	Rhizaria;Cercozoa;Unknown Cercozoa genus	P
1195	Rhizaria;Cercozoa;Silicofilosea;Thaumatomonadida;Thaumatomastigidae;Unknown Thaumatomastigidae genus	P
1196	Fungi;Dikarya;Basidiomycota;Pucciniomycotina;Pucciniomycetes;Pucciniales	F
1197	Rhizaria;Cercozoa;Cercomonadida	P
1198	Alveolata;Ciliophora;Intramacronucleata;Prostomatea;Unknown Prostomatea order	P
1199	stramenopiles;Oomycetes;Lagenidiales;Unknown Lagenidiales family	P
1200	Fungi	F
1201	Alveolata;Ciliophora;Intramacronucleata;Oligohymenophorea;Scuticociliatia;Philasterida;Unknown Philasterida family	P
1202	No hits	NaN
1203	No hits	NaN
1204	Rhizaria;Cercozoa;Unknown Cercozoa genus	P
1205	Alveolata;Dinophyceae;Gonyaulacales;Unknown Gonyaulacales family	P
1206	Alveolata;Dinophyceae;Syndiniales;Unknown Syndiniales family	P
1207	stramenopiles;Labyrinthulida;Unknown Labyrinthulida family	P
1208	No hits	NaN
1209	Alveolata;Dinophyceae	P
1210	Choanoflagellida;Unknown Choanoflagellida family	P
1211	No hits	NaN
1212	Rhizaria;Cercozoa;Silicofilosea;Thaumatomonadida;Unknown Thaumatomonadida family	P
1213	Alveolata;Ciliophora;Intramacronucleata;Prostomatea;Unknown Prostomatea order	P
1214	Cellular organisms;Eukaryota;Nucleus	NaN
1215	Viridiplantae;Chlorophyta;Prasinophyceae;Pyramimonadales	A
1216	Ichthyosporea	P
1217	Alveolata;Ciliophora;Intramacronucleata;Litostomatea;Haptoria;Haptorida;Unknown Haptorida family	P
1218	Rhizaria;Cercozoa;Unknown Cercozoa order	P
1219	Alveolata;Ciliophora;Intramacronucleata;Spirotrichea;Hypotrichia;Euplotida;Unknown Euplotida family	P
1220	Euglenozoa;Diplonemida;Unknown Diplonemida genus	P
1221	Alveolata;Ciliophora;Intramacronucleata;Spirotrichea;Odontostomatida;Unknown Odontostomatida family	P
1222	Alveolata;Dinophyceae	P
1223	Fungi;Dikarya;Basidiomycota;Ustilaginomycotina;Exobasidiomycetes	F
1224	Rhizaria;Cercozoa;Silicofilosea;Thaumatomonadida;Thaumatomastigidae;Protaspis	P
1225	stramenopiles;Labyrinthulida;Unknown Labyrinthulida family	P
1226	Alveolata;Ciliophora;Intramacronucleata;Oligohymenophorea;Scuticociliatia;Philasterida	P
1227	Rhizaria;Cercozoa;Unknown Cercozoa order	P
1228	No hits	NaN
1229	stramenopiles;Bacillariophyta;Bacillariophyceae;Bacillariophycidae;Naviculales;Naviculaceae;Navicula	P
1230	Metazoa;Mollusca;Bivalvia;Heteroconchia;Veneroida;Lucinoidea;Thyasiridae	M
1231	Alveolata;Dinophyceae	P
1232	Fungi	F
1233	stramenopiles;Chrysophyceae;Chromulinales;Paraphysomonadaceae;Paraphysomonas	P
1234	Metazoa;Platyhelminthes;Turbellaria;Acoelomorpha;Unknown Acoelomorpha order	M
1235	Alveolata;Ciliophora;Intramacronucleata;Prostomatea;Prorodontida;Unknown Prorodontida family	P
1236	Alveolata;Dinophyceae	P
1237	stramenopiles;Bacillariophyta;Coscinodiscophyceae;Coscinodiscophycidae;Melosirales;Stephanopyxidaceae;Unknown Stephanopyxidaceae genus	P
1238	Alveolata;Dinophyceae;Unknown Dinophyceae order	P
1239	stramenopiles;Unknown stramenopiles genus	P
1240	Alveolata;Perkinsea;Perkinsida;Unknown Perkinsida family	P
1241	Cellular organisms;Eukaryota;Nucleus	NaN
1242	Rhizaria;Cercozoa;Silicofilosea;Euglyphida;Unknown Euglyphida family	P
1243	Rhizaria;Cercozoa	P
1244	stramenopiles;Chrysophyceae;Chromulinales	P
1245	Rhizaria;Cercozoa;Silicofilosea;Thaumatomonadida;Unknown Thaumatomonadida family	P
1246	Euglenozoa;Diplonemida;Unknown Diplonemida family	P
1247	stramenopiles;Unknown stramenopiles order	P
1248	stramenopiles	P
1249	Metazoa;Nematoda;Chromadorea;Unknown Chromadorea order	M
1250	Alveolata;Dinophyceae;Peridiniales;Unknown Peridiniales family	P
1251	No hits	NaN
1252	stramenopiles;Chrysophyceae;Chromulinales;Paraphysomonadaceae;Paraphysomonas;Paraphysomonas foraminifera nucleus	P
1253	Cellular organisms;Eukaryota;Nucleus	NaN
1254	No hits	NaN
1255	No hits	NaN
1256	stramenopiles;Labyrinthulida;Unknown Labyrinthulida family	P
1257	Alveolata;Ciliophora;Intramacronucleata;Litostomatea;Haptoria;Haptorida;Unknown Haptorida family	P
1258	stramenopiles	P
1259	stramenopiles;Synurophyceae;Synurales;Unknown Synurales family	P
1260	stramenopiles;Bacillariophyta;Bacillariophyceae;Bacillariophycidae;Bacillariales;Bacillariaceae;Unknown Bacillariaceae genus	P
1261	Alveolata;Ciliophora;Intramacronucleata;Nassophorea;Unknown Nassophorea order	P
1262	Alveolata;Dinophyceae	P
1263	Choanoflagellida	P
1264	stramenopiles;Unknown stramenopiles order	P
1265	Alveolata;Perkinsea;Unknown Perkinsea order	P
1266	Metazoa;Arthropoda;Crustacea;Maxillopoda;Copepoda;Harpacticoida;Canthocamptidae;Unknown Canthocamptidae genus	M
1267	No hits	NaN
1268	No hits	NaN
1269	Rhizaria;Cercozoa;Silicofilosea;Thaumatomonadida;Unknown Thaumatomonadida genus	P
1270	Alveolata;Dinophyceae;Peridiniales;Unknown Peridiniales family	P
1271	stramenopiles;Chrysophyceae	P
1272	Rhizaria;Cercozoa;Silicofilosea;Thaumatomonadida;Unknown Thaumatomonadida family	P
1273	Rhizaria;Cercozoa;Silicofilosea;Thaumatomonadida;Thaumatomastigidae;Unknown Thaumatomastigidae genus	P
1274	No hits	NaN
1275	Rhizaria;Cercozoa;Silicofilosea;Thaumatomonadida;Thaumatomastigidae;Protaspis	P
1276	Alveolata;Dinophyceae;Syndiniales;Unknown Syndiniales family	P
1277	Rhizaria;Cercozoa;Silicofilosea;Unknown Silicofilosea order	P
1278	stramenopiles;Bacillariophyta;Coscinodiscophyceae;Coscinodiscophycidae;Melosirales;Unknown Melosirales family	P
1279	Rhizaria;Cercozoa;Silicofilosea;Thaumatomonadida;Thaumatomastigidae;Protaspis	P
1280	Rhizaria;Cercozoa;Cercomonadida;Cercomonadidae;Unknown Cercomonadidae genus	P
1281	Alveolata;Ciliophora;Postciliodesmatophora;Heterotrichea;Heterotrichida;Peritromidae;Peritromus;Peritromus kahli nucleus	P
1282	Haptophyceae	P
1283	Alveolata;Dinophyceae	P
1284	Alveolata;Dinophyceae	P
1285	Alveolata;Dinophyceae;Peridiniales;Peridiniaceae;Glenodinium	P
1286	Fungi;Fungi incertae sedis;Basal fungal lineages;Mucoromycotina;Mortierellales;Mortierellaceae;Unknown Mortierellaceae genus	F
1287	stramenopiles;Unknown stramenopiles genus	P
1288	Metazoa;Platyhelminthes;Turbellaria;Acoelomorpha;Acoela;Unknown Acoela family	M
1289	stramenopiles;Oomycetes;Lagenidiales;Unknown Lagenidiales family	P
1290	Metazoa;Ctenophora;Typhlocoela;Unknown Typhlocoela order	M
1291	stramenopiles	P
1292	Fungi;Fungi incertae sedis;Basal fungal lineages;Mucoromycotina;Mortierellales;Unknown Mortierellales family	F
1293	No hits	NaN
1294	Alveolata;Ciliophora;Intramacronucleata;Oligohymenophorea;Scuticociliatia;Philasterida;Unknown Philasterida family	P
1295	stramenopiles;Oikomonadaceae;Oikomonas	P
1296	stramenopiles;Oomycetes	P
1297	Alveolata;Dinophyceae	P
1298	stramenopiles;Oomycetes	P
1299	Apusozoa;Unknown Apusozoa family	P
1300	No hits	NaN
1301	Euglenozoa;Unknown Euglenozoa order	P
1302	Alveolata;Dinophyceae	P
1303	No hits	NaN
1304	stramenopiles	P
1305	stramenopiles;Bacillariophyta;Coscinodiscophyceae;Coscinodiscophycidae;Melosirales;Unknown Melosirales family	P
1306	Rhizaria;Cercozoa;Silicofilosea;Thaumatomonadida;Unknown Thaumatomonadida genus	P
1307	stramenopiles;Oomycetes	P
1308	stramenopiles;Synurophyceae;Unknown Synurophyceae order	P
1309	Apusozoa;Planomonas	P
1310	Cellular organisms;Eukaryota;Nucleus	NaN
1311	Metazoa;Nematoda;Chromadorea;Monhysterida;Unknown Monhysterida family	M
1312	Fungi;Chytridiomycota;Chytridiomycetes;Spizellomycetales;Unknown Spizellomycetales family	F
1313	Cellular organisms;Eukaryota;Nucleus	NaN
1314	No hits	NaN
1315	No hits	NaN
1316	stramenopiles;Bacillariophyta;Coscinodiscophyceae;Thalassiosirophycidae;Thalassiosirales;Unknown Thalassiosirales family	P
1317	Rhizaria;Cercozoa	P
1318	Rhizaria;Cercozoa	P
1319	Alveolata;Dinophyceae	P
1320	stramenopiles;Bacillariophyta;Coscinodiscophyceae;Coscinodiscophycidae;Melosirales;Unknown Melosirales family	P
1321	Alveolata;Ciliophora;Intramacronucleata;Spirotrichea;Unknown Spirotrichea order	P
1322	No hits	NaN
1323	Alveolata;Dinophyceae;Gymnodiniales;Gymnodiniaceae;Gyrodinium;Gyrodinium cf. gutrula nucleus	P
1324	No hits	NaN
1325	No hits	NaN
1326	Rhizaria;Cercozoa;Silicofilosea;Unknown Silicofilosea order	P
1327	No hits	NaN
1328	No hits	NaN
1329	Metazoa;Nematoda;Chromadorea;Desmodorida;Richtersioidea;Microlaimidae	M
1330	No hits	NaN
1331	Metazoa;Platyhelminthes;Turbellaria;Rhabdocoela;Kalyptorhynchia;Eukalyptorhynchia;Unknown Eukalyptorhynchia family	M
1332	Fungi	F
1333	Fungi	F
1334	Alveolata;Dinophyceae;Unknown Dinophyceae order	P
1335	Rhizaria;Polycystinea;Spumellaria;Unknown Spumellaria family	P
1336	stramenopiles;Oomycetes;Unknown Oomycetes order	P
1337	No hits	NaN
1338	Euglenozoa;Diplonemida;Unknown Diplonemida family	P
1339	stramenopiles;Bacillariophyta;Bacillariophyceae;Bacillariophycidae;Bacillariales;Unknown Bacillariales family	P
1340	Alveolata;Ciliophora;Intramacronucleata	P
1341	Euglenozoa;Unknown Euglenozoa order	P
1342	No hits	NaN
1343	stramenopiles;Unknown stramenopiles class	P
1344	Fungi;Chytridiomycota;Chytridiomycetes;Rhizophydiales;Unknown Rhizophydiales family	F
1345	Euglenozoa;Unknown Euglenozoa order	P
1346	stramenopiles;Oomycetes	P
1347	Euglenozoa;Diplonemida;Unknown Diplonemida family	P
1348	stramenopiles;Unknown stramenopiles genus	P
1349	stramenopiles;Bacillariophyta;Coscinodiscophyceae;Coscinodiscophycidae;Melosirales;Unknown Melosirales family	P
1350	Rhizaria;Cercozoa;Silicofilosea;Thaumatomonadida;Unknown Thaumatomonadida family	P
1351	Alveolata;Ciliophora;Intramacronucleata;Spirotrichea;Hypotrichia;Euplotida;Uronychiidae;Diophryopsis	P
1352	Euglenozoa;Diplonemida;Unknown Diplonemida family	P
1353	Fungi;Fungi incertae sedis;Basal fungal lineages;Mucoromycotina;Mortierellales;Mortierellaceae;Unknown Mortierellaceae genus	F
1354	No hits	NaN
1355	Apusozoa;Unknown Apusozoa family	P
1356	stramenopiles;Bacillariophyta;Coscinodiscophyceae;Biddulphiophycidae;Hemiaulales;Unknown Hemiaulales family	P
1357	No hits	NaN
1358	Euglenozoa;Diplonemida;Unknown Diplonemida genus	P
1359	Metazoa;Gastrotricha;Macrodasyida;Unknown Macrodasyida family	M
1360	stramenopiles;Bacillariophyta;Coscinodiscophyceae	P
1361	stramenopiles;Bacillariophyta;Bacillariophyceae;Bacillariophycidae;Naviculales;Naviculaceae;Navicula	P
1362	No hits	NaN
1363	Telonemida;Unknown Telonemida genus	P
1364	stramenopiles;Bacillariophyta;Bacillariophyceae;Bacillariophycidae;Naviculales;Naviculaceae;Unknown Naviculaceae genus	P
1365	stramenopiles;Bolidophyceae;Unknown Bolidophyceae genus	P
1366	Metazoa;Chordata;Craniata (Chordata);Vertebrata;Euteleostomi;Actinopterygii;Neopterygii;Teleostei;Euteleostei;Neoteleostei;Acanthomorpha;Acanthopterygii;Percomorpha;Scorpaeniformes;Scorpaenoidei;Unknown Scorpaenoidei family	M
1367	stramenopiles;Bacillariophyta;Bacillariophyceae;Bacillariophycidae;Bacillariales;Unknown Bacillariales family	P
1368	No hits	NaN
1369	Centroheliozoa;Unknown Centroheliozoa family	P
1370	Euglenozoa;Diplonemida;Unknown Diplonemida genus	P
1371	No hits	NaN
1372	No hits	NaN
1373	No hits	NaN
1374	Viridiplantae;Chlorophyta;Prasinophyceae;Pyramimonadales;Unknown Pyramimonadales genus	A
1375	Amoebozoa;Flabellinea;Unknown Flabellinea family	P
1376	Alveolata;Unknown Alveolata class	P
1377	Alveolata;Ciliophora;Intramacronucleata;Oligohymenophorea;Scuticociliatia;Philasterida;Philasteridae	P
1378	Apusozoa;Unknown Apusozoa family	P
1379	Metazoa;Platyhelminthes;Turbellaria;Catenulida;Unknown Catenulida family	M
1380	Alveolata;Dinophyceae;Prorocentrales;Unknown Prorocentrales family	P
1381	Euglenozoa;Unknown Euglenozoa order	P
1382	Alveolata;Perkinsea;Perkinsida;Unknown Perkinsida family	P
1383	No hits	NaN
1384	stramenopiles;Labyrinthulida;Unknown Labyrinthulida family	P
1385	No hits	NaN
1386	Rhizaria;Sticholonche;Unknown Sticholonche family	P
1387	stramenopiles;Bacillariophyta;Coscinodiscophyceae;Rhizosoleniophycidae;Unknown Rhizosoleniophycidae order	P
1388	stramenopiles;Bacillariophyta;Bacillariophyceae;Bacillariophycidae;Bacillariales;Unknown Bacillariales family	P
1389	Euglenozoa;Unknown Euglenozoa order	P
1390	stramenopiles	P
1391	stramenopiles;Labyrinthulida;Unknown Labyrinthulida family	P
1392	stramenopiles;Unknown stramenopiles family	P
1393	Euglenozoa;Diplonemida;Unknown Diplonemida genus	P
1394	Euglenozoa;Diplonemida;Unknown Diplonemida family	P
1395	Alveolata;Dinophyceae;Peridiniales;Unknown Peridiniales family	P
1396	Rhizaria;Cercozoa;Silicofilosea;Thaumatomonadida;Unknown Thaumatomonadida family	P
1397	Euglenozoa;Unknown Euglenozoa order	P
1398	Rhizaria;Cercozoa;Unknown Cercozoa order	P
1399	No hits	NaN
1400	Alveolata;Dinophyceae;Unknown Dinophyceae order	P
1401	Rhizaria;Cercozoa;Cercomonadida;Metopion	P
1402	stramenopiles;Unknown stramenopiles order	P
1403	Metazoa;Arthropoda;Crustacea;Maxillopoda;Copepoda;Poecilostomatoida;Unknown Poecilostomatoida family	M
1404	Euglenozoa;Unknown Euglenozoa order	P
1405	No hits	NaN
1406	Metazoa;Nematoda;Enoplea;Enoplida;Tripyloidoidea;Unknown Tripyloidoidea family	M
1407	No hits	NaN
1408	Euglenozoa;Unknown Euglenozoa order	P
1409	No hits	NaN
1410	stramenopiles;Oomycetes;Lagenidiales;Unknown Lagenidiales family	P
1411	stramenopiles;Oomycetes;Leptomitales;Unknown Leptomitales genus	P
1412	Euglenozoa;Diplonemida;Unknown Diplonemida family	P
1413	Viridiplantae;Chlorophyta;Prasinophyceae	A
1414	Cellular organisms;Eukaryota;Nucleus	NaN
1415	Alveolata;Ciliophora;Intramacronucleata;Prostomatea;Prorodontida;Unknown Prorodontida family	P
1416	Metazoa;Platyhelminthes;Turbellaria;Acoelomorpha;Unknown Acoelomorpha order	M
1417	Alveolata	P
1418	No hits	NaN
1419	Euglenozoa;Unknown Euglenozoa order	P
1420	Alveolata;Ciliophora;Intramacronucleata;Litostomatea;Haptoria	P
1421	No hits	NaN
1422	stramenopiles;Oomycetes;Lagenidiales;Unknown Lagenidiales family	P
1423	Rhizaria;Cercozoa;Unknown Cercozoa order	P
1424	Rhizaria;Cercozoa;Silicofilosea;Thaumatomonadida;Thaumatomastigidae;Protaspis	P
1425	Rhizaria;Cercozoa;Silicofilosea;Thaumatomonadida;Thaumatomastigidae;Unknown Thaumatomastigidae genus	P
1426	Fungi;Dikarya;Ascomycota;Pezizomycotina;Eurotiomycetes;Eurotiomycetidae;Eurotiales	F
1427	Alveolata;Dinophyceae	P
1428	No hits	NaN
1429	Euglenozoa;Unknown Euglenozoa order	P
1430	Alveolata;Dinophyceae;Gymnodiniales;Gymnodiniaceae;Unknown Gymnodiniaceae genus	P
1431	Rhizaria;Cercozoa;Silicofilosea;Euglyphida;Unknown Euglyphida family	P
1432	stramenopiles;Unknown stramenopiles genus	P
1433	No hits	NaN
1434	Alveolata;Dinophyceae	P
1435	No hits	NaN
1436	Euglenozoa;Diplonemida;Unknown Diplonemida genus	P
1437	Alveolata;Dinophyceae;Syndiniales;environmental samples (Syndiniales)	P
1438	Choanoflagellida;Unknown Choanoflagellida family	P
1439	No hits	NaN
1440	Euglenozoa;Diplonemida;Unknown Diplonemida family	P
1441	Metazoa;Arthropoda;Crustacea;Maxillopoda;Copepoda;Harpacticoida;Miraciidae;Unknown Miraciidae genus	M
1442	Metazoa;Nematoda;Chromadorea;Desmodorida;Richtersioidea;Microlaimidae	M
1443	No hits	NaN
1444	Fungi;Chytridiomycota;Chytridiomycetes;Lobulomycetales;Unknown Lobulomycetales family	F
1445	Euglenozoa;Diplonemida;Diplonema	P
1446	No hits	NaN
1447	Alveolata;Perkinsea;Perkinsida;Unknown Perkinsida family	P
1448	No hits	NaN
1449	No hits	NaN
1450	No hits	NaN
1451	stramenopiles;Bacillariophyta;Coscinodiscophyceae;Biddulphiophycidae;Biddulphiales;Unknown Biddulphiales family	P
1452	No hits	NaN
1453	No hits	NaN
1454	Fungi;Dikarya;Ascomycota;Pezizomycotina;Sordariomycetes;Xylariomycetidae;Xylariales	F
1455	No hits	NaN
1456	No hits	NaN
1457	No hits	NaN
1458	Alveolata;Dinophyceae;Syndiniales;environmental samples (Syndiniales)	P
1459	Metazoa;Cnidaria;Scyphozoa;Semaeostomeae	M
1460	No hits	NaN
1461	Alveolata;Dinophyceae;Gymnodiniales	P
1462	stramenopiles	P
1463	Alveolata;Ciliophora;Intramacronucleata;Spirotrichea;Hypotrichia;Euplotida;Unknown Euplotida family	P
1464	Haptophyceae	P
1465	Fungi;Chytridiomycota;Chytridiomycetes;Lobulomycetales;Unknown Lobulomycetales family	F
1466	Alveolata;Ciliophora;Intramacronucleata;Spirotrichea;Hypotrichia;Euplotida;Unknown Euplotida family	P
1467	stramenopiles;Unknown stramenopiles genus	P
1468	No hits	NaN
1469	Metazoa	M
1470	Alveolata;Ciliophora;Intramacronucleata;Spirotrichea;Hypotrichia;Euplotida;Unknown Euplotida family	P
1471	Alveolata;Ciliophora;Intramacronucleata;Spirotrichea;Hypotrichia;Euplotida;Unknown Euplotida family	P
1472	Fungi	F
1473	stramenopiles;Bacillariophyta;Bacillariophyceae;Bacillariophycidae;Naviculales;Pleurosigmataceae;Unknown Pleurosigmataceae genus	P
1474	Cryptophyta;Cryptomonadales;Goniomonadaceae;Goniomonas;Goniomonas amphinema nucleus	P
1475	Alveolata;Ciliophora;Intramacronucleata;Spirotrichea;Hypotrichia;Unknown Hypotrichia order	P
1476	Rhizaria;Cercozoa;Silicofilosea;Thaumatomonadida;Unknown Thaumatomonadida family	P
1477	Rhizaria;Cercozoa;Silicofilosea;Thaumatomonadida;Unknown Thaumatomonadida family	P
1478	No hits	NaN
1479	Haptophyceae;Prymnesiales;Prymnesiaceae;Chrysochromulina	P
1480	stramenopiles;Unknown stramenopiles genus	P
1481	Alveolata;Dinophyceae;Gymnodiniales;Gymnodiniaceae;Gymnodinium	P
1482	Haptophyceae;Prymnesiales;Prymnesiaceae;Unknown Prymnesiaceae genus	P
1483	stramenopiles;Eustigmatophyceae;Unknown Eustigmatophyceae order	P
1484	Rhizaria;Cercozoa;Silicofilosea;Thaumatomonadida;Unknown Thaumatomonadida family	P
1485	Alveolata;Ciliophora;Intramacronucleata;Litostomatea;Haptoria;Haptorida;Unknown Haptorida family	P
1486	Alveolata;Apicomplexa	P
1487	Fungi	F
1488	Rhizaria;Cercozoa;Cercomonadida;Unknown Cercomonadida family	P
1489	Alveolata;Dinophyceae	P
1490	Rhizaria;Cercozoa;Silicofilosea;Unknown Silicofilosea order	P
1491	Alveolata;Ciliophora;Intramacronucleata;Litostomatea;Haptoria;Haptorida;Lacrymariidae;Unknown Lacrymariidae genus	P
1492	Viridiplantae;Chlorophyta;Prasinophyceae;Unknown Prasinophyceae order	A
1493	No hits	NaN
1494	Fungi;Chytridiomycota;Chytridiomycetes;Spizellomycetales;Unknown Spizellomycetales family	F
1495	stramenopiles;Labyrinthulida;Unknown Labyrinthulida family	P
1496	Choanoflagellida;Salpingoecidae;Salpingoeca	P
1497	Rhizaria;Sticholonche;Unknown Sticholonche family	P
1498	Alveolata;Ciliophora;Intramacronucleata;Litostomatea;Haptoria;Haptorida;Unknown Haptorida family	P
1499	Viridiplantae;Chlorophyta;Prasinophyceae;Pseudoscourfieldiales;Pycnococcaceae;Unknown Pycnococcaceae genus	A
1500	No hits	NaN
1501	Alveolata;Dinophyceae	P
1502	Metazoa;Porifera;Demospongiae;Ceractinomorpha;Dendroceratida;Unknown Dendroceratida family	M
1503	Choanoflagellida;Acanthoecidae;Savillea	P
1504	Metazoa;Gastrotricha;Macrodasyida;Thaumastodermatidae;Unknown Thaumastodermatidae genus	M
1505	stramenopiles;Unknown stramenopiles genus	P
1506	Rhizaria;Cercozoa;Silicofilosea;Thaumatomonadida;Unknown Thaumatomonadida family	P
1507	Cryptophyta;Cryptomonadales;Unknown Cryptomonadales family	P
1508	No hits	NaN
1509	stramenopiles;Bacillariophyta;Bacillariophyceae;Bacillariophycidae;Naviculales;Unknown Naviculales family	P
1510	Alveolata;Ciliophora;Intramacronucleata;Litostomatea;Haptoria;Haptorida;Lacrymariidae;Unknown Lacrymariidae genus	P
1511	stramenopiles;Bacillariophyta;Coscinodiscophyceae;Chaetocerotophycidae;Unknown Chaetocerotophycidae order	P
1512	Metazoa;Nematoda;Chromadorea	M
1513	Alveolata;Ciliophora;Intramacronucleata;Spirotrichea;Hypotrichia;Unknown Hypotrichia order	P
1514	Rhizaria;Cercozoa;Cercomonadida;Cercomonadidae;Unknown Cercomonadidae genus	P
1515	Alveolata;Dinophyceae;Gymnodiniales;Unknown Gymnodiniales family	P
1516	stramenopiles;Unknown stramenopiles genus	P
1517	stramenopiles;Oomycetes;Lagenidiales;Unknown Lagenidiales family	P
1518	Viridiplantae;Chlorophyta;Prasinophyceae;Mamiellales;Mantoniella;Mantoniella squamata nucleus	A
1519	Rhizaria;Cercozoa;Silicofilosea;Unknown Silicofilosea order	P
1520	Alveolata;Ciliophora;Intramacronucleata;Litostomatea;Haptoria;Pleurostomatida;Litonotidae;Litonotus	P
1521	Rhizaria;Cercozoa	P
1522	Alveolata;Ciliophora;Intramacronucleata;Spirotrichea;Hypotrichia;Unknown Hypotrichia order	P
1523	Viridiplantae;Chlorophyta;Prasinophyceae;Mamiellales;Unknown Mamiellales genus	A
1524	Alveolata;Apicomplexa;Coccidia;Unknown Coccidia order	P
1525	Alveolata;Ciliophora;Intramacronucleata;Prostomatea;Prorodontida;Unknown Prorodontida family	P
1526	Metazoa;Arthropoda;Crustacea;Maxillopoda;Copepoda;Unknown Copepoda order	M
1527	Alveolata;Dinophyceae;Syndiniales;Unknown Syndiniales family	P
1528	stramenopiles;Bacillariophyta;Coscinodiscophyceae;Thalassiosirophycidae;Thalassiosirales;Thalassiosiraceae;Thalassiosira	P
1529	No hits	NaN
1530	Alveolata;Ciliophora;Intramacronucleata;Spirotrichea;Hypotrichia;Unknown Hypotrichia order	P
1531	Alveolata;Ciliophora;Intramacronucleata	P
1532	stramenopiles;Bacillariophyta;Coscinodiscophyceae;Coscinodiscophycidae;Unknown Coscinodiscophycidae order	P
1533	Rhizaria;Cercozoa;Unknown Cercozoa order	P
1534	Alveolata;Ciliophora;Intramacronucleata;Prostomatea;environmental samples (Prostomatea)	P
1535	Alveolata;Dinophyceae;Unknown Dinophyceae order	P
1536	Rhizaria;Cercozoa	P
1537	Alveolata;Dinophyceae;Unknown Dinophyceae order	P
1538	Alveolata;Dinophyceae;Prorocentrales;Unknown Prorocentrales family	P
1539	Alveolata;Apicomplexa;Coccidia;Eucoccidiorida;Eimeriorina;Cryptosporidiidae;Unknown Cryptosporidiidae genus	P
1540	Alveolata;Ciliophora;Intramacronucleata;Spirotrichea;Hypotrichia;Unknown Hypotrichia order	P
1541	stramenopiles;Labyrinthulida;Unknown Labyrinthulida family	P
1542	Alveolata;Dinophyceae;Peridiniales;Peridiniaceae	P
1543	stramenopiles;Bacillariophyta;Bacillariophyceae;Bacillariophycidae;Bacillariales;Bacillariaceae;Unknown Bacillariaceae genus	P
1544	stramenopiles	P
1545	Cellular organisms;Eukaryota;Nucleus	NaN
1546	Alveolata;Perkinsea;Perkinsida;Unknown Perkinsida family	P
1547	Alveolata;Ciliophora;Postciliodesmatophora;Karyorelictea;Unknown Karyorelictea order	P
1548	Alveolata;Dinophyceae	P
1549	Fungi;Chytridiomycota;Chytridiomycetes;Spizellomycetales;Spizellomycetaceae	F
1550	Metazoa;Nematoda;Chromadorea	M
1551	Alveolata;Ciliophora;Intramacronucleata;Oligohymenophorea;Scuticociliatia;Philasterida;Unknown Philasterida family	P
1552	stramenopiles;Bacillariophyta;Fragilariophyceae;Fragilariophycidae;Rhaponeidales;Rhaphoneidaceae;Unknown Rhaphoneidaceae genus	P
1553	Rhizaria;Cercozoa;Silicofilosea;Euglyphida;Unknown Euglyphida family	P
1554	stramenopiles;Labyrinthulida;Thraustochytriidae	P
1555	Rhizaria;Cercozoa;Cercomonadida;Unknown Cercomonadida family	P
1556	Metazoa;Mollusca;Bivalvia;Heteroconchia;Veneroida;Glossoidea;Vesicomyidae;Calyptogena	M
1557	Choanoflagellida;Acanthoecidae;Diaphanoeca	P
1558	Alveolata;Ciliophora;Intramacronucleata;Spirotrichea;Hypotrichia;Unknown Hypotrichia order	P
1559	Rhizaria;Cercozoa;Silicofilosea;Thaumatomonadida;Unknown Thaumatomonadida family	P
1560	Alveolata;Dinophyceae	P
1561	Fungi;Dikarya;Basidiomycota;Agaricomycotina;Tremellomycetes;Tremellales;mitosporic Tremellales;Trichosporon;Trichosporon dermatis nucleus	F
1562	No hits	NaN
1563	stramenopiles;Dictyochophyceae;Pedinellales;Pteridomonas	P
1564	Alveolata;Dinophyceae;Peridiniales;Protoperidiniaceae;Protoperidinium;Protoperidinium thulesense nucleus	P
1565	stramenopiles;Bacillariophyta;Coscinodiscophyceae;Chaetocerotophycidae;Chaetocerotales;Unknown Chaetocerotales family	P
1566	Rhizaria;Cercozoa;Silicofilosea;Thaumatomonadida;Unknown Thaumatomonadida family	P
1567	Alveolata;Dinophyceae	P
1568	Alveolata;Ciliophora;Intramacronucleata	P
1569	Rhizaria;Cercozoa;Silicofilosea;Thaumatomonadida;Thaumatomastigidae;Unknown Thaumatomastigidae genus	P
1570	Unknown Nucleus order	NaN
1571	Alveolata;Apicomplexa;Coccidia;Unknown Coccidia order	P
1572	Metazoa;Cnidaria;Hydrozoa;Hydroida;Anthomedusae	M
1573	stramenopiles	P
1574	Alveolata;Ciliophora;Intramacronucleata;Spirotrichea;Hypotrichia;Unknown Hypotrichia order	P
1575	Metazoa;Nematoda;Chromadorea;Desmodorida;Desmodoridae;Spiriniinae;Spirinia	M
1576	Rhizaria;Cercozoa	P
1577	stramenopiles;Bacillariophyta;Coscinodiscophyceae;Coscinodiscophycidae;Melosirales;Unknown Melosirales family	P
1578	No hits	NaN
1579	Metazoa;Arthropoda;Crustacea;Ostracoda;Podocopa;Podocopida;Cytherocopina;Cytheroidea;Limnocytheridae;Limnocythere	M
1580	Cellular organisms;Eukaryota;Nucleus	NaN
1581	Rhizaria;Cercozoa;Silicofilosea;Thaumatomonadida;Thaumatomastigidae;Protaspis	P
1582	No hits	NaN
1583	Rhizaria;Cercozoa;Unknown Cercozoa order	P
1584	Metazoa;Platyhelminthes;Unknown Platyhelminthes class	M
1585	Alveolata;Ciliophora;Intramacronucleata;Spirotrichea;Hypotrichia;Euplotida;Unknown Euplotida family	P
1586	Choanoflagellida;Unknown Choanoflagellida family	P
1587	Alveolata;Ciliophora;Intramacronucleata;Litostomatea;Haptoria;Haptorida	P
1588	Alveolata;Dinophyceae	P
1589	Alveolata;Dinophyceae;Unknown Dinophyceae order	P
1590	Rhizaria;Cercozoa;Silicofilosea;Unknown Silicofilosea order	P
1591	Alveolata;Dinophyceae	P
1592	Alveolata;Ciliophora;Intramacronucleata;Prostomatea;Unknown Prostomatea order	P
1593	Alveolata;Ciliophora;Intramacronucleata;Spirotrichea;Hypotrichia;Unknown Hypotrichia order	P
1594	Metazoa;Nematoda;Chromadorea;Monhysterida;Unknown Monhysterida family	M
1595	Fungi	F
1596	Rhizaria;Cercozoa;Unknown Cercozoa order	P
1597	Alveolata;Dinophyceae	P
1598	Rhizaria	P
1599	No hits	NaN
1600	stramenopiles;Unknown stramenopiles genus	P
1601	Metazoa;Chordata;Craniata (Chordata);Vertebrata;Euteleostomi;Mammalia;Eutheria	M
1602	Viridiplantae;Chlorophyta;Prasinophyceae;Unknown Prasinophyceae order	A
1603	stramenopiles;Bacillariophyta;Bacillariophyceae;Bacillariophycidae;Bacillariales;Unknown Bacillariales family	P
1604	Katablepharidophyta;Katablepharidaceae;Unknown Katablepharidaceae genus	P
1605	Katablepharidophyta;Katablepharidaceae;Leucocryptos	P
1606	Choanoflagellida;Unknown Choanoflagellida family	P
1607	Metazoa;Nematoda;Chromadorea	M
1608	No hits	NaN
1609	Haptophyceae;Prymnesiales;Prymnesiaceae;Chrysochromulina;Chrysochromulina polylepis nucleus	P
1610	Alveolata;Dinophyceae;Syndiniales;environmental samples (Syndiniales)	P
1611	stramenopiles;Bacillariophyta;Bacillariophyceae;Bacillariophycidae;Naviculales;Pleurosigmataceae;Unknown Pleurosigmataceae genus	P
1612	No hits	NaN
1613	Choanoflagellida;Unknown Choanoflagellida family	P
1614	stramenopiles;Dictyochophyceae;Pedinellales;Unknown Pedinellales genus	P
1615	Cryptophyta;Unknown Cryptophyta order	P
1616	Rhizaria;Cercozoa;Silicofilosea;Thaumatomonadida;Thaumatomastigidae;Protaspis	P
1617	Rhizaria;Cercozoa;Silicofilosea;Thaumatomonadida;Thaumatomastigidae;Protaspis	P
1618	Alveolata;Ciliophora;Intramacronucleata;Litostomatea;Haptoria;Haptorida;Lacrymariidae;Unknown Lacrymariidae genus	P
1619	stramenopiles;Oomycetes;Unknown Oomycetes order	P
1620	stramenopiles;Bacillariophyta;Bacillariophyceae;Bacillariophycidae;Naviculales;Pleurosigmataceae;Pleurosigma	P
1621	Rhodophyta;Compsopogonophyceae;Unknown Compsopogonophyceae order	P
1622	Alveolata;Ciliophora;Intramacronucleata;Litostomatea;Haptoria;Haptorida	P
1623	Alveolata;Perkinsea;Unknown Perkinsea order	P
1624	Rhizaria;Cercozoa;Unknown Cercozoa order	P
1625	Alveolata;Ciliophora;Intramacronucleata;Oligohymenophorea;Unknown Oligohymenophorea order	P
1626	stramenopiles;Unknown stramenopiles genus	P
1627	No hits	NaN
1628	Alveolata;Dinophyceae;Unknown Dinophyceae order	P
1629	stramenopiles;Oomycetes	P
1630	No hits	NaN
1631	Alveolata;Dinophyceae	P
1632	Euglenozoa;Unknown Euglenozoa order	P
1633	Alveolata;Dinophyceae	P
1634	No hits	NaN
1635	Apusozoa;Unknown Apusozoa family	P
1636	Alveolata;Ciliophora;Intramacronucleata;Spirotrichea;Hypotrichia;Unknown Hypotrichia order	P
1637	stramenopiles;Unknown stramenopiles genus	P
1638	Metazoa;Nematoda;Chromadorea;Unknown Chromadorea order	M
1639	stramenopiles;Unknown stramenopiles genus	P
1640	stramenopiles;Pelagophyceae;Pelagomonadales;Unknown Pelagomonadales genus	P
1641	Metazoa;Arthropoda;Crustacea;Maxillopoda;Copepoda;Poecilostomatoida;Pseudanthessiidae;Pseudanthessius	M
1642	No hits	NaN
1643	Alveolata;Dinophyceae;Unknown Dinophyceae order	P
1644	Cellular organisms;Eukaryota;Nucleus	NaN
1645	Rhizaria;Cercozoa;Cercomonadida	P
1646	stramenopiles;Unknown stramenopiles genus	P
1647	Metazoa;Nematoda;Chromadorea;Araeolaimida;Axonolaimoidea;Unknown Axonolaimoidea family	M
1648	stramenopiles;Bicosoecida;Unknown Bicosoecida family	P
1649	Alveolata;Ciliophora;Intramacronucleata;Prostomatea;Prorodontida;Unknown Prorodontida family	P
1650	stramenopiles	P
1651	No hits	NaN
1652	Alveolata;Dinophyceae;Syndiniales;environmental samples (Syndiniales)	P
1653	Fungi;Dikarya;Ascomycota;Pezizomycotina;Sordariomycetes;Sordariomycetes incertae sedis;Lulworthiales;Unknown Lulworthiales family	F
1654	Viridiplantae;Chlorophyta;Prasinophyceae;Unknown Prasinophyceae order	A
1655	No hits	NaN
1656	Alveolata;Dinophyceae	P
1657	Metazoa;Arthropoda;Crustacea;Maxillopoda;Copepoda	M
1658	Alveolata;Ciliophora;Postciliodesmatophora;Karyorelictea;Protostomatida;Kentrophoridae;Kentrophoros	P
1659	No hits	NaN
1660	Rhizaria;Cercozoa;Silicofilosea;Thaumatomonadida;Unknown Thaumatomonadida family	P
1661	No hits	NaN
1662	Apusozoa;Unknown Apusozoa family	P
1663	No hits	NaN
1664	No hits	NaN
1665	Alveolata;Apicomplexa	P
1666	No hits	NaN
1667	No hits	NaN
1668	Euglenozoa;Unknown Euglenozoa order	P
1669	stramenopiles;Labyrinthulida;Thraustochytriidae;Unknown Thraustochytriidae genus	P
1670	Metazoa;Arthropoda;Crustacea;Malacostraca;Eumalacostraca;Eucarida;Euphausiacea;Euphausiidae	M
1671	stramenopiles;Bolidophyceae;Unknown Bolidophyceae genus	P
1672	No hits	NaN
1673	stramenopiles;Bacillariophyta;Coscinodiscophyceae;Biddulphiophycidae;Hemiaulales;Hemiaulaceae;Eucampia	P
1674	stramenopiles;Unknown stramenopiles genus	P
1675	No hits	NaN
1676	No hits	NaN
1677	No hits	NaN
1678	No hits	NaN
1679	Alveolata;Ciliophora;Intramacronucleata;Nassophorea;Microthoracida;Unknown Microthoracida family	P
1680	Euglenozoa;Unknown Euglenozoa order	P
1681	Viridiplantae;Chlorophyta;Prasinophyceae;Unknown Prasinophyceae order	A
1682	No hits	NaN
1683	No hits	NaN
1684	No hits	NaN
1685	No hits	NaN
1686	Metazoa;Nematoda;Chromadorea;Monhysterida;Xyalidae;Unknown Xyalidae genus	M
1687	Viridiplantae;Streptophyta;Embryophyta;Tracheophyta;Spermatophyta;Magnoliophyta;Liliopsida;Poales;Poaceae;PACCAD clade;Panicoideae;Andropogoneae;Zea	A
1688	Alveolata;Dinophyceae	P
1689	Alveolata;Ciliophora;Intramacronucleata;Litostomatea;Haptoria;Haptorida;Unknown Haptorida family	P
1690	No hits	NaN
1691	No hits	NaN
1692	stramenopiles;Unknown stramenopiles genus	P
1693	stramenopiles;Eustigmatophyceae;Unknown Eustigmatophyceae order	P
1694	Alveolata;Dinophyceae;Syndiniales;environmental samples (Syndiniales)	P
1695	Alveolata;Perkinsea;Perkinsida;Perkinsidae;Unknown Perkinsidae genus	P
1696	Alveolata;Ciliophora;Intramacronucleata;Litostomatea;Haptoria;Haptorida;Lacrymariidae;Unknown Lacrymariidae genus	P
1697	stramenopiles;Labyrinthulida;Thraustochytriidae	P
1698	Alveolata;Dinophyceae;Prorocentrales;Unknown Prorocentrales family	P
1699	Apusozoa;Planomonas	P
1700	Alveolata;Ciliophora;Intramacronucleata;Litostomatea;Haptoria;Haptorida;Lacrymariidae;Unknown Lacrymariidae genus	P
1701	Alveolata;Dinophyceae;Unknown Dinophyceae order	P
1702	Rhizaria;Cercozoa;Silicofilosea;Thaumatomonadida;Thaumatomastigidae;Protaspis	P
1703	Metazoa;Nematoda;Chromadorea;Chromadorida;Unknown Chromadorida family	M
1704	Metazoa;Nematoda;Chromadorea;Chromadorida;Cyatholaimidae;Unknown Cyatholaimidae genus	M
1705	Metazoa;Nematoda;Chromadorea;Monhysterida;Unknown Monhysterida family	M
1706	Fungi	F
1707	No hits	NaN
1708	Metazoa;Nematoda;Chromadorea;Monhysterida;Unknown Monhysterida family	M
1709	Alveolata;Dinophyceae;Gymnodiniales;Gymnodiniaceae	P
1710	Rhizaria;Cercozoa;Silicofilosea;Thaumatomonadida;Unknown Thaumatomonadida family	P
1711	Rhizaria;Cercozoa	P
1712	Alveolata;Dinophyceae;Peridiniales;Pfiesteriaceae;unclassified Pfiesteriaceae	P
1713	Metazoa;Platyhelminthes;Turbellaria;Acoelomorpha;Unknown Acoelomorpha order	M
1714	stramenopiles;Pirsonia	P
1715	stramenopiles	P
1716	Cellular organisms;Eukaryota;Nucleus	NaN
1717	No hits	NaN
1718	Telonemida;Unknown Telonemida genus	P
1719	Metazoa;Nematoda;Chromadorea;Monhysterida;Unknown Monhysterida family	M
1720	Rhizaria;Cercozoa;Silicofilosea;Euglyphida;Paulinellidae;Paulinella	P
1721	Alveolata	P
1722	Alveolata;Ciliophora;Intramacronucleata;Prostomatea;Unknown Prostomatea order	P
1723	stramenopiles;Chrysophyceae;Chromulinales;Unknown Chromulinales family	P
1724	stramenopiles;Pelagophyceae;Pelagomonadales;Unknown Pelagomonadales genus	P
1725	Ichthyosporea;Dermocystida	P
1726	Cellular organisms;Eukaryota;Nucleus	NaN
1727	Alveolata;Apicomplexa;Coccidia;Unknown Coccidia order	P
1728	stramenopiles;Bacillariophyta;Coscinodiscophyceae	P
1729	Alveolata;Ciliophora;Intramacronucleata;Litostomatea;Haptoria	P
1730	Alveolata;Dinophyceae	P
1731	Metazoa;Platyhelminthes;Turbellaria;Prolecithophora;Proporata;Pseudostomidae;Allostoma;Allostoma pallidum nucleus	M
1732	Fungi;Fungi incertae sedis;Basal fungal lineages;Mucoromycotina;Mortierellales;Unknown Mortierellales family	F
1733	Fungi;Dikarya;Ascomycota;Pezizomycotina;Sordariomycetes;Hypocreomycetidae;Hypocreales;Hypocreaceae;Hypocrea	F
1734	Alveolata;Dinophyceae	P
1735	Viridiplantae;Chlorophyta;Prasinophyceae;Mamiellales;Unknown Mamiellales genus	A
1736	Alveolata;Dinophyceae;Unknown Dinophyceae order	P
1737	Cellular organisms;Eukaryota;Nucleus	NaN
1738	Cellular organisms;Eukaryota;Nucleus	NaN
1739	Cellular organisms;Eukaryota;Nucleus	NaN
1740	Alveolata;Dinophyceae	P
1741	Alveolata;Ciliophora;Intramacronucleata;Litostomatea;Haptoria;Haptorida;Unknown Haptorida family	P
1742	stramenopiles;Bacillariophyta;Coscinodiscophyceae;Cymatosirophycidae;Unknown Cymatosirophycidae order	P
1743	Metazoa;Arthropoda;Crustacea;Maxillopoda;Copepoda;Harpacticoida;Miraciidae	M
1744	Alveolata;Dinophyceae	P
1745	Fungi;Fungi incertae sedis;Basal fungal lineages;Mucoromycotina;Mortierellales;Mortierellaceae	F
1746	Rhizaria;Cercozoa	P
1747	Cellular organisms;Eukaryota;Nucleus	NaN
1748	No hits	NaN
1749	Alveolata;Dinophyceae	P
1750	stramenopiles;Unknown stramenopiles genus	P
1751	stramenopiles;Unknown stramenopiles genus	P
1752	stramenopiles;Unknown stramenopiles genus	P
1753	stramenopiles;Dictyochophyceae;Pedinellales;Pedinella	P
1754	Alveolata;Ciliophora;Intramacronucleata;Spirotrichea;Hypotrichia;Euplotida;Unknown Euplotida family	P
1755	Haptophyceae;Prymnesiales;Prymnesiaceae	P
1756	Haptophyceae;Prymnesiales;Prymnesiaceae;Chrysochromulina;Chrysochromulina campanulifera nucleus	P
1757	stramenopiles;Bacillariophyta;Fragilariophyceae;Fragilariophycidae;Rhaponeidales;Rhaphoneidaceae;Unknown Rhaphoneidaceae genus	P
1758	Rhizaria;Cercozoa;Silicofilosea;Thaumatomonadida;Unknown Thaumatomonadida family	P
1759	stramenopiles;Unknown stramenopiles order	P
1760	Rhizaria;Cercozoa;Silicofilosea;Thaumatomonadida;Thaumatomastigidae;Unknown Thaumatomastigidae genus	P
1761	Alveolata;Unknown Alveolata class	P
1762	stramenopiles;Chrysophyceae;Chromulinales;Paraphysomonadaceae;Paraphysomonas	P
1763	Apusozoa;Unknown Apusozoa family	P
1764	Alveolata;Dinophyceae;Peridiniales;Pfiesteriaceae;unclassified Pfiesteriaceae	P
1765	Alveolata;Ciliophora;Intramacronucleata;Oligohymenophorea;Apostomatida;Foettingeriidae;Hyalophysa;Hyalophysa lwoffi nucleus	P
1766	Alveolata;Ciliophora;Intramacronucleata;Spirotrichea;Stichotrichia;Pseudoamphisiellida;Pseudoamphisiella	P
1767	No hits	NaN
1768	Alveolata;Perkinsea;Perkinsida;Perkinsidae;Perkinsus	P
1769	stramenopiles;Pinguiophyceae;Unknown Pinguiophyceae genus	P
1770	Fungi;Chytridiomycota;Chytridiomycetes;Unknown Chytridiomycetes order	F
1771	Alveolata;Ciliophora;Postciliodesmatophora;Karyorelictea;Loxodida;Unknown Loxodida family	P
1772	stramenopiles;Bacillariophyta;Bacillariophyceae;Bacillariophycidae;Naviculales;Sellaphoraceae;Sellaphora	P
1773	Alveolata;Dinophyceae;Unknown Dinophyceae order	P
1774	Rhizaria;Cercozoa;Silicofilosea;Euglyphida;Unknown Euglyphida family	P
1775	Alveolata;Ciliophora;Intramacronucleata;Litostomatea;Haptoria;Haptorida;Unknown Haptorida family	P
1776	No hits	NaN
1777	stramenopiles;Eustigmatophyceae;Unknown Eustigmatophyceae order	P
1778	No hits	NaN
1779	Alveolata;Dinophyceae	P
1780	Metazoa;Arthropoda;Crustacea;Ostracoda;Podocopa;Unknown Podocopa order	M
1781	stramenopiles;Labyrinthulida;Unknown Labyrinthulida family	P
1782	Alveolata;Dinophyceae;Syndiniales;Unknown Syndiniales family	P
1783	Amoebozoa;Flabellinea;Unknown Flabellinea family	P
1784	stramenopiles;Labyrinthulida;Unknown Labyrinthulida family	P
1785	Alveolata	P
1786	Alveolata;Dinophyceae;Lophodiniales;Lophodiniaceae;Woloszynskia	P
1787	Fungi;Fungi incertae sedis;Basal fungal lineages;Mucoromycotina;Mortierellales;Mortierellaceae;Unknown Mortierellaceae genus	F
1788	Alveolata;Ciliophora;Intramacronucleata;Prostomatea;Unknown Prostomatea order	P
1789	Alveolata;Ciliophora;Intramacronucleata;Spirotrichea;Hypotrichia;Unknown Hypotrichia order	P
1790	Alveolata;Dinophyceae	P
1791	Fungi;Fungi incertae sedis;Basal fungal lineages;Mucoromycotina;Mortierellales;Mortierellaceae;Unknown Mortierellaceae genus	F
1792	Alveolata;Dinophyceae;Syndiniales;environmental samples (Syndiniales)	P
1793	Cellular organisms;Eukaryota;Nucleus	NaN
1794	Rhizaria;Cercozoa;Silicofilosea;Thaumatomonadida;Thaumatomastigidae;Protaspis	P
1795	stramenopiles;Bacillariophyta;Coscinodiscophyceae;Coscinodiscophycidae;Coscinodiscales;Unknown Coscinodiscales family	P
1796	stramenopiles;Oikomonadaceae;Oikomonas	P
1797	Cellular organisms;Eukaryota;Nucleus	NaN
1798	Fungi;Chytridiomycota;Chytridiomycetes;Unknown Chytridiomycetes order	F
1799	Rhizaria;Cercozoa;Unknown Cercozoa order	P
1800	Alveolata;Ciliophora;Intramacronucleata;Colpodea;Unknown Colpodea order	P
1801	No hits	NaN
1802	Alveolata;Dinophyceae	P
1803	No hits	NaN
1804	Fungi;Chytridiomycota;Chytridiomycetes;Spizellomycetales;Unknown Spizellomycetales family	F
1805	Rhizaria;Cercozoa;Silicofilosea;Euglyphida;Unknown Euglyphida family	P
1806	Alveolata;Dinophyceae;Syndiniales;Unknown Syndiniales family	P
1807	Fungi;Fungi incertae sedis;Basal fungal lineages;Mucoromycotina;Unknown Mucoromycotina order	F
1808	stramenopiles;Unknown stramenopiles family	P
1809	stramenopiles;Bicosoecida;Unknown Bicosoecida family	P
1810	No hits	NaN
1811	No hits	NaN
1812	Metazoa;Nematoda;Chromadorea;Unknown Chromadorea order	M
1813	stramenopiles;Unknown stramenopiles genus	P
1814	Metazoa;Arthropoda;Crustacea;Maxillopoda;Copepoda;Calanoida;Calanidae;Calanus;Calanus pacificus nucleus	M
1815	Alveolata;Ciliophora;Intramacronucleata;Prostomatea;Unknown Prostomatea order	P
1816	No hits	NaN
1817	stramenopiles;Oikomonadaceae;Oikomonas	P
1818	Rhizaria;Cercozoa;Cercomonadida;Unknown Cercomonadida family	P
1819	No hits	NaN
1820	Fungi;Fungi incertae sedis;Basal fungal lineages;Mucoromycotina	F
1821	stramenopiles;Eustigmatophyceae;Eustigmatales;Unknown Eustigmatales family	P
1822	No hits	NaN
1823	Alveolata	P
1824	stramenopiles;Unknown stramenopiles genus	P
1825	Rhizaria;Cercozoa;Silicofilosea;Thaumatomonadida;Unknown Thaumatomonadida family	P
1826	Centroheliozoa;Acanthocystidae	P
1827	stramenopiles;Bacillariophyta;Bacillariophyceae;Bacillariophycidae;Unknown Bacillariophycidae order	P
1828	Metazoa;Arthropoda;Crustacea;Maxillopoda;Copepoda;Harpacticoida;Miraciidae;Paramphiascella	M
1829	Alveolata;Ciliophora;Intramacronucleata;Litostomatea;Haptoria;Haptorida;Unknown Haptorida family	P
1830	Metazoa;Platyhelminthes;Turbellaria;Acoelomorpha;Unknown Acoelomorpha order	M
1831	Rhizaria;Cercozoa;Cercomonadida;Unknown Cercomonadida family	P
1832	Rhizaria;Sticholonche;Unknown Sticholonche family	P
1833	Rhizaria;Cercozoa;Silicofilosea;Unknown Silicofilosea order	P
1834	No hits	NaN
1835	Alveolata;Ciliophora;Intramacronucleata;Litostomatea;Haptoria;Pleurostomatida	P
1836	Alveolata;Dinophyceae;Syndiniales;environmental samples (Syndiniales)	P
1837	stramenopiles;Bacillariophyta;Coscinodiscophyceae;Thalassiosirophycidae;Thalassiosirales;Thalassiosiraceae;Thalassiosira	P
1838	Rhizaria;Cercozoa;Silicofilosea;Thaumatomonadida;Unknown Thaumatomonadida family	P
1839	Fungi	F
1840	Metazoa;Nematoda;Chromadorea;Monhysterida;Unknown Monhysterida family	M
1841	Alveolata;Ciliophora;Intramacronucleata;Spirotrichea;Odontostomatida;Unknown Odontostomatida family	P
1842	Amoebozoa;Tubulinea;Euamoebida;Tubulinida;Unknown Tubulinida family	P
1843	No hits	NaN
1844	stramenopiles;Chrysophyceae;Chromulinales;Unknown Chromulinales family	P
1845	Alveolata;Dinophyceae;Gonyaulacales;Gonyaulacaceae;Alexandrium;Alexandrium ostenfeldii nucleus	P
1846	Alveolata;Ciliophora;Intramacronucleata;Phyllopharyngea;Cyrtophoria;Dysteriida;Unknown Dysteriida family	P
1847	Viridiplantae;Streptophyta;Embryophyta;Tracheophyta;Spermatophyta;Coniferopsida;Coniferales;Pinaceae;Pinus;Pinus (species);Pinus luchuensis nucleus	A
1848	Choanoflagellida;Acanthoecidae;Acanthoeca;Acanthoeca spectabilis nucleus	P
1849	No hits	NaN
1850	Alveolata;Dinophyceae	P
1851	No hits	NaN
1852	Cellular organisms;Eukaryota;Nucleus	NaN
1853	stramenopiles;Bacillariophyta;Bacillariophyceae;Bacillariophycidae;Bacillariales;Bacillariaceae;Nitzschia	P
1854	Alveolata;Ciliophora;Intramacronucleata;Oligohymenophorea;Scuticociliatia;Philasterida;Philasteridae;Unknown Philasteridae genus	P
1855	Alveolata;Ciliophora;Intramacronucleata;Oligohymenophorea;Scuticociliatia;Unknown Scuticociliatia order	P
1856	Centroheliozoa;Unknown Centroheliozoa family	P
1857	Metazoa;Arthropoda;Crustacea;Maxillopoda;Copepoda;Harpacticoida;Miraciidae	M
1858	Rhizaria;Cercozoa;Silicofilosea;Thaumatomonadida;Unknown Thaumatomonadida family	P
1859	No hits	NaN
1860	Choanoflagellida	P
1861	stramenopiles;Bacillariophyta;Coscinodiscophyceae;Coscinodiscophycidae;Melosirales;Unknown Melosirales family	P
1862	Amoebozoa;Flabellinea;Unknown Flabellinea family	P
1863	stramenopiles;Labyrinthulida;Thraustochytriidae	P
1864	Alveolata;Dinophyceae	P
1865	Rhizaria;Sticholonche;Unknown Sticholonche family	P
1866	Rhizaria;Acantharea;Chaunacanthida	P
1867	stramenopiles;Bacillariophyta;Coscinodiscophyceae;Chaetocerotophycidae;Chaetocerotales;Unknown Chaetocerotales family	P
1868	stramenopiles;Unknown stramenopiles order	P
1869	Alveolata;Dinophyceae	P
1870	Euglenozoa;Unknown Euglenozoa order	P
1871	Alveolata;Dinophyceae;Peridiniales;Protoperidiniaceae;Unknown Protoperidiniaceae genus	P
1872	stramenopiles;Unknown stramenopiles genus	P
1873	Alveolata;Ciliophora;Intramacronucleata;Oligohymenophorea;Scuticociliatia;Philasterida;Unknown Philasterida family	P
1874	Alveolata;Dinophyceae;Peridiniales;Unknown Peridiniales family	P
1875	Alveolata;Dinophyceae;Gymnodiniales;Gymnodiniaceae;Gymnodinium	P
1876	stramenopiles;Unknown stramenopiles order	P
1877	Rhizaria;Cercozoa;Unknown Cercozoa order	P
1878	Metazoa;Nematoda;Chromadorea;Monhysterida;Comesomatidae;Sabatieria	M
1879	Alveolata;Dinophyceae;Unknown Dinophyceae order	P
1880	Rhizaria;Cercozoa;Silicofilosea;Thaumatomonadida;Unknown Thaumatomonadida family	P
1881	stramenopiles;Labyrinthulida;Unknown Labyrinthulida family	P
1882	No hits	NaN
1883	stramenopiles;Bacillariophyta;Bacillariophyceae;Bacillariophycidae;Naviculales;Pleurosigmataceae;Unknown Pleurosigmataceae genus	P
1884	stramenopiles;Bacillariophyta;Coscinodiscophyceae;Rhizosoleniophycidae;Unknown Rhizosoleniophycidae order	P
1885	stramenopiles;Chrysophyceae;Chromulinales;Unknown Chromulinales family	P
1886	Alveolata;Ciliophora;Intramacronucleata;Litostomatea;Haptoria;Haptorida	P
1887	No hits	NaN
1888	Metazoa;Nematoda;Chromadorea;Monhysterida;Xyalidae	M
1889	Cellular organisms;Eukaryota;Nucleus	NaN
1890	Metazoa;Nematoda;Chromadorea;Chromadorida;Cyatholaimidae	M
1891	Cellular organisms;Eukaryota;Nucleus	NaN
1892	Amoebozoa;Flabellinea;Unknown Flabellinea family	P
1893	stramenopiles	P
1894	Fungi	F
1895	Euglenozoa;Unknown Euglenozoa order	P
1896	stramenopiles;Dictyochophyceae;Pedinellales;Unknown Pedinellales genus	P
1897	No hits	NaN
1898	Viridiplantae;Chlorophyta;Prasinophyceae;Mamiellales;Micromonas;Micromonas pusilla nucleus	A
1899	Rhizaria;Cercozoa;Silicofilosea;Thaumatomonadida;Thaumatomastigidae;Protaspis	P
1900	Centroheliozoa	P
1901	No hits	NaN
1902	No hits	NaN
1903	Alveolata;Dinophyceae;Gymnodiniales;Unknown Gymnodiniales family	P
1904	stramenopiles;Bacillariophyta;Coscinodiscophyceae;Coscinodiscophycidae;Unknown Coscinodiscophycidae order	P
1905	Metazoa;Nematoda	M
1906	stramenopiles;Unknown stramenopiles genus	P
1907	Rhizaria;Cercozoa;Silicofilosea;Thaumatomonadida;Unknown Thaumatomonadida family	P
1908	Rhizaria;Cercozoa;Silicofilosea;Unknown Silicofilosea order	P
1909	Unknown Nucleus order	NaN
1910	stramenopiles;Bacillariophyta	P
1911	No hits	NaN
1912	Centroheliozoa	P
1913	Haptophyceae;Prymnesiales;Prymnesiaceae	P
1914	Alveolata;Ciliophora;Intramacronucleata;Litostomatea;Haptoria;Haptorida	P
1915	Euglenozoa;Diplonemida;Unknown Diplonemida family	P
1916	Alveolata	P
1917	Alveolata;Dinophyceae;Syndiniales;Unknown Syndiniales family	P
1918	No hits	NaN
1919	No hits	NaN
1920	Alveolata;Dinophyceae;Peridiniales;Unknown Peridiniales family	P
1921	stramenopiles;Bacillariophyta;Coscinodiscophyceae;Coscinodiscophycidae;Unknown Coscinodiscophycidae order	P
1922	No hits	NaN
1923	Rhizaria;Cercozoa;Silicofilosea;Unknown Silicofilosea order	P
1924	Metazoa;Arthropoda;Crustacea;Maxillopoda;Copepoda;Harpacticoida;Unknown Harpacticoida family	M
1925	stramenopiles;Bacillariophyta	P
1926	No hits	NaN
1927	Cellular organisms;Eukaryota;Nucleus	NaN
1928	stramenopiles;Dictyochophyceae;Pedinellales;Unknown Pedinellales genus	P
1929	stramenopiles;Bacillariophyta;Coscinodiscophyceae;Coscinodiscophycidae;Melosirales;Unknown Melosirales family	P
1930	No hits	NaN
1931	Rhizaria;Cercozoa;Silicofilosea;Unknown Silicofilosea order	P
1932	Alveolata;Ciliophora;Intramacronucleata;Spirotrichea;Hypotrichia;Euplotida;Unknown Euplotida family	P
1933	stramenopiles;Pelagophyceae;Pelagomonadales;Pelagococcus;Pelagococcus subviridis nucleus	P
1934	Alveolata;Ciliophora;Intramacronucleata	P
1935	No hits	NaN
1936	Alveolata;Dinophyceae;Peridiniales;Unknown Peridiniales family	P
1937	stramenopiles	P
1938	No hits	NaN
1939	Cellular organisms;Eukaryota;Nucleus	NaN
1940	No hits	NaN
1941	stramenopiles;Unknown stramenopiles genus	P
1942	Alveolata;Dinophyceae	P
1943	No hits	NaN
1944	No hits	NaN
1945	Metazoa;Nematoda;Enoplea;Enoplida;Oncholaimoidea;Enchelidiidae;Unknown Enchelidiidae genus	M
1946	stramenopiles;Bacillariophyta;Coscinodiscophyceae;Coscinodiscophycidae;Melosirales;Unknown Melosirales family	P
1947	No hits	NaN
1948	Euglenozoa;Diplonemida;Unknown Diplonemida family	P
1949	Alveolata;Unknown Alveolata class	P
1950	Alveolata;Dinophyceae	P
1951	No hits	NaN
1952	Viridiplantae;Chlorophyta;Prasinophyceae;Mamiellales;Unknown Mamiellales genus	A
1953	Euglenozoa;Diplonemida;Unknown Diplonemida family	P
1954	stramenopiles;Unknown stramenopiles genus	P
1955	No hits	NaN
1956	stramenopiles;Pelagophyceae;Pelagomonadales;Unknown Pelagomonadales genus	P
1957	Amoebozoa;Flabellinea;Unknown Flabellinea family	P
1958	No hits	NaN
1959	Haptophyceae;Isochrysidales;Noelaerhabdaceae;Gephyrocapsa	P
1960	Euglenozoa;Diplonemida;Unknown Diplonemida family	P
1961	No hits	NaN
1962	stramenopiles;Unknown stramenopiles genus	P
1963	stramenopiles;Bacillariophyta;Coscinodiscophyceae;Biddulphiophycidae;Unknown Biddulphiophycidae order	P
1964	No hits	NaN
1965	Rhizaria;Cercozoa;Silicofilosea;Thaumatomonadida;Thaumatomastigidae;Unknown Thaumatomastigidae genus	P
1966	Alveolata;Ciliophora;Intramacronucleata;Oligohymenophorea;Scuticociliatia;Philasterida;Orchitophryidae;Unknown Orchitophryidae genus	P
1967	No hits	NaN
1968	Alveolata;Ciliophora;Intramacronucleata;Oligohymenophorea;Peritrichia;Unknown Peritrichia family	P
1969	Alveolata;Ciliophora;Intramacronucleata;Spirotrichea;Hypotrichia;Unknown Hypotrichia order	P
1970	Cryptophyta;Cryptomonadales;Unknown Cryptomonadales family	P
1971	Fungi	F
1972	stramenopiles;Bacillariophyta;Coscinodiscophyceae	P
1973	Alveolata;Dinophyceae;Prorocentrales;Unknown Prorocentrales family	P
1974	Amoebozoa;Flabellinea;Dactylopodida;Unknown Dactylopodida family	P
1975	Apusozoa;Planomonas	P
1976	Alveolata;Ciliophora;Intramacronucleata;Litostomatea;Haptoria;Haptorida;Unknown Haptorida family	P
1977	Rhizaria;Cercozoa	P
1978	Rhizaria;Cercozoa;Cercomonadida	P
1979	No hits	NaN
1980	Alveolata;Ciliophora;Intramacronucleata;Prostomatea;Prorodontida;Colepidae;Unknown Colepidae genus	P
1981	Rhizaria;Cercozoa;Silicofilosea;Thaumatomonadida;Unknown Thaumatomonadida family	P
1982	stramenopiles;PX clade;Phaeophyceae;Desmarestiales;Desmarestiaceae;Desmarestia	P
1983	Alveolata;Ciliophora;Intramacronucleata;Spirotrichea;Hypotrichia;Unknown Hypotrichia order	P
1984	stramenopiles;Bacillariophyta;Coscinodiscophyceae;Coscinodiscophycidae;Melosirales;Unknown Melosirales family	P
1985	Fungi;Chytridiomycota;Chytridiomycetes;Unknown Chytridiomycetes order	F
1986	Telonemida;Telonema	P
1987	No hits	NaN
1988	stramenopiles;Bacillariophyta;Coscinodiscophyceae;Coscinodiscophycidae;Melosirales;Unknown Melosirales family	P
1989	Alveolata;unclassified Alveolata;Unknown unclassified Alveolata genus	P
1990	Alveolata;Dinophyceae;Syndiniales;Unknown Syndiniales family	P
1991	Alveolata;Ciliophora;Intramacronucleata;Litostomatea;Haptoria	P
1992	Haptophyceae;Zygodiscales;Braarudosphaeraceae;Braarudosphaera;Braarudosphaera bigelowii nucleus	P
1993	Alveolata;Ciliophora;Intramacronucleata;Oligohymenophorea;Scuticociliatia;Unknown Scuticociliatia family	P
1994	Alveolata;Ciliophora;Intramacronucleata;Spirotrichea;Hypotrichia;Unknown Hypotrichia order	P
1995	Metazoa;Chordata;Tunicata;Appendicularia;Unknown Appendicularia family	M
1996	Metazoa;Cnidaria;Hydrozoa;Hydroida;Limnomedusae;Unknown Limnomedusae family	M
1997	Alveolata;Dinophyceae;Syndiniales;Unknown Syndiniales family	P
1998	Alveolata;Dinophyceae	P
1999	Rhodophyta;Florideophyceae;Unknown Florideophyceae order	P
[truncated: 4,824 more rows]
