# Supplementary material for: DNA extraction replicates improve diversity and compositional dissimilarity in metabarcoding of eukaryotes in marine sediments
Source: PLoS One. 2017 Jun 16;12(6):e0179443. doi: 10.1371/journal.pone.0179443 (PMC5473592; doi:10.1371/journal.pone.0179443)
Supplement: S1 Table — (XLSX) [file pone.0179443.s003.xlsx]

## Sheet: All
Sample	Replicate	Reads	Singleton reads	OTUs	Singleton OTUs	Shannon div. (H')	Protist reads	Protist OTUs	Protist H'	Metazoan reads	Metazoan OTUs	Met. H'
Fine Sand	1	10920	72 (0.66%)	672	72 (11%)	3.8253	9434 (86%)	495 (74%)	3.41594	928 (8%)	54 (8%)	2.41784
Fine Sand	2	36982	126 (0.34%)	1035	126 (12%)	3.84146	28785 (78%)	729 (70%)	3.38227	6687 (18%)	85 (8%)	2.25028
Fine Sand	3	18749	101 (0.54%)	854	101 (12%)	3.74097	16419 (88%)	598 (70%)	3.30277	1150 (6%)	67 (8%)	2.7322
Fine Sand	4	10026	64 (0.64%)	606	64 (11%)	4.06435	7945 (79%)	442 (73%)	3.67287	1174 (12%)	63 (10%)	2.72943
Fine Sand	5	14975	85 (0.57%)	726	85 (12%)	4.06749	11302 (75%)	513 (71%)	3.62892	2927 (20%)	70 (10%)	2.34201
Fine Sand	6	18069	72 (0.4%)	794	72 (9%)	3.80259	14434 (80%)	557 (70%)	3.37087	1619 (9%)	76 (10%)	2.8762
Fine Sand	7	8278	63 (0.76%)	618	63 (10%)	4.13042	6215 (75%)	442 (72%)	3.6808	783 (9%)	59 (10%)	3.00917
Fine Sand	8	22046	77 (0.35%)	755	77 (10%)	3.93205	16411 (74%)	533 (71%)	3.59254	3515 (16%)	71 (9%)	1.75014
Fine Sand	9	3838	37 (0.96%)	401	37 (9%)	4.14088	3001 (78%)	288 (72%)	3.76103	627 (16%)	42 (10%)	2.31319
Fine Sand	10	19813	116 (0.59%)	1029	116 (11%)	4.39862	16785 (85%)	719 (70%)	3.92426	1270 (6%)	78 (8%)	3.11403
Fine Sand	Pooled	163696	813 (0.5%)	3280	813 (25%)	4.37704	130,731 (80%)	2220 (68%)	3.81145	20,680 (13%)	228 (7%)	3.3065
Coarse Sand	1	8403	128 (1.52%)	720	128 (18%)	4.4894	6839 (81%)	543 (75%)	4.14026	1119 (13%)	42 (6%)	2.29401
Coarse Sand	2	14346	53 (0.37%)	646	53 (8%)	4.32846	9638 (67%)	464 (72%)	4.09704	4172 (29%)	60 (9%)	2.31186
Coarse Sand	3	17297	55 (0.32%)	403	55 (14%)	3.27811	14906 (86%)	276 (68%)	2.87677	578 (3%)	35 (9%)	2.70904
Coarse Sand	4	29412	53 (0.18%)	506	53 (10%)	3.35453	24808 (84%)	350 (69%)	2.92232	1499 (5%)	54 (11%)	2.74215
Coarse Sand	5	15838	81 (0.51%)	788	81 (10%)	4.36349	11710 (74%)	570 (72%)	4.15978	3457 (22%)	56 (7%)	1.89947
Coarse Sand	6	20126	86 (0.43%)	836	86 (10%)	4.20446	13511 (67%)	611 (73%)	3.99725	5781 (29%)	67 (8%)	2.04252
Coarse Sand	7	14927	81 (0.54%)	771	81 (11%)	4.14099	9889 (66%)	536 (70%)	3.76915	4437 (30%)	76 (10%)	2.37308
Coarse Sand	8	16207	105 (0.65%)	848	105 (12%)	4.20836	11151 (69%)	619 (73%)	4.13857	4351 (27%)	45 (5%)	1.59508
Coarse Sand	9	24115	88 (0.36%)	896	88 (10%)	4.27275	16034 (66%)	655 (73%)	4.14386	7152 (30%)	58 (6%)	1.99851
Coarse Sand	10	24192	84 (0.35%)	794	84 (11%)	3.50947	18611 (77%)	575 (72%)	3.11333	4833 (20%)	54 (7%)	1.75169
Coarse Sand	Pooled	184863	814 (0.44%)	3317	814 (25%)	4.66728	137,097 (74%)	2241 (68%)	4.12439	37,379 (20%)	224 (7%)	3.25746
Clay	1	25630	68 (0.27%)	646	68 (11%)	4.12548	13300 (52%)	435 (67%)	4.69588	10797 (42%)	52 (8%)	1.35569
Clay	2	7376	19 (0.26%)	352	19 (5%)	3.89604	3514 (48%)	249 (71%)	4.43715	3418 (46%)	32 (9%)	1.54457
Clay	3	19842	75 (0.38%)	673	75 (11%)	4.19452	11566 (58%)	446 (66%)	4.21472	6401 (32%)	43 (6%)	1.43948
Clay	4	24674	64 (0.26%)	606	64 (11%)	4.51318	13611 (55%)	394 (65%)	4.62331	9515 (39%)	64 (11%)	2.19372
Clay	5	2674	3 (0.11%)	114	3 (3%)	2.43592	606 (23%)	73 (64%)	3.63444	1980 (74%)	21 (18%)	1.16069
Clay	6	10382	19 (0.18%)	282	19 (7%)	3.88746	4086 (39%)	187 (66%)	4.4242	5841 (56%)	51 (18%)	2.09605
Clay	7	13554	22 (0.16%)	261	22 (8%)	3.53725	5928 (44%)	157 (60%)	3.57489	6058 (45%)	42 (16%)	1.55701
Clay	8	4262	5 (0.12%)	91	5 (5%)	2.40063	877 (21%)	64 (70%)	3.6063	3100 (73%)	11 (12%)	1.07812
Clay	9	15381	45 (0.29%)	464	45 (10%)	3.93622	7402 (48%)	319 (69%)	4.45757	6991 (45%)	38 (8%)	1.47885
Clay	10	35595	57 (0.16%)	518	57 (11%)	4.17836	17838 (50%)	324 (63%)	4.4346	14522 (41%)	46 (9%)	1.65138
Clay	Pooled	159370	377 (0.24%)	1991	377 (19%)	4.62645	78,728 (49%)	1203 (60%)	5.00753	68,623 (43%)	177 (9%)	2.06983
